# Supplementary material for: Single-cell imaging and transcriptomic analyses of endogenous cardiomyocyte dedifferentiation and cycling
Source: Cell Discov. 2019 Jun 4;5:30. doi: 10.1038/s41421-019-0095-9 (PMC6547664; doi:10.1038/s41421-019-0095-9)
Supplement: Supplementary file 2 — Supplementary Table S1 [file 41421_2019_95_MOESM2_ESM.xlsx]

## Sheet: Sheet1
	Column #	Probeset ID	Entrez Gene	Gene Symbol	Gene Title	RefSeq Transcript ID	p-value (Group)	p-value (Dediff vs. ACM)	Ratio(Dediff vs. ACM)	Fold-Change (Dediff vs. ACM)	Fold-Change (Dediff vs. ACM)	F(Group)	SS(Group)	SS(Error)	F(Error)
1	6125	1421811_at	21825	Thbs1	thrombospondin 1	NM_011580	0.000438218	0.000438218	74.8444	74.8444	MDC up vs Ctl	113.686	58.1413	2.04568	1
2	32536	1448228_at	16948	Lox	lysyl oxidase	NM_010728	5.29065e-06	5.29065e-06	61.023	61.023	MDC up vs Ctl	1061.6	52.7701	0.198833	1
3	2542	1418203_at	58801	Pmaip1	phorbol-12-myristate-13-acetate-induced protein 1	NM_021451	0.00031561	0.00031561	49.039	49.039	MDC up vs Ctl	134.553	47.3068	1.40634	1
4	5689	1421375_a_at	20200	S100a6	S100 calcium binding protein A6 (calcyclin)	NM_011313	0.000547882	0.000547882	47.804	47.804	MDC up vs Ctl	101.323	46.6889	1.84317	1
5	1796	1417457_at	66197	Cks2	CDC28 protein kinase regulatory subunit 2	NM_025415	0.000414336	0.000414336	47.7912	47.7912	MDC up vs Ctl	117.011	46.6824	1.59583	1
6	32521	1448213_at	16952	Anxa1	annexin A1	NM_010730	2.86196e-05	2.86196e-05	47.6987	47.6987	MDC up vs Ctl	454.54	46.6356	0.410398	1
7	1826	1417487_at	14283	Fosl1	fos-like antigen 1	NM_010235	1.84368e-05	1.84368e-05	39.3797	39.3797	MDC up vs Ctl	567.138	42.1252	0.297107	1
8	3770	1419431_at	13874	Ereg	epiregulin	NM_007950	4.89517e-05	4.89517e-05	37.6655	37.6655	MDC up vs Ctl	346.769	41.1105	0.474212	1
9	8856	1424542_at	20198	S100a4	S100 calcium binding protein A4	NM_011311	4.01664e-06	4.01664e-06	37.4948	37.4948	MDC up vs Ctl	1218.87	41.0077	0.134576	1
10	26169	1441855_x_at	14825	Cxcl1	chemokine (C-X-C motif) ligand 1	NM_008176	0.000241063	0.000241063	34.666	34.666	MDC up vs Ctl	154.437	39.2518	1.01664	1
11	9256	1424942_a_at	17869	Myc	myelocytomatosis oncogene	NM_001177352 /// NM_001177353 /// NM_001177354 /// NM_010849	5.98539e-07	5.98539e-07	32.3066	32.3066	MDC up vs Ctl	3162.8	37.7066	0.0476876	1
12	4077	1419738_a_at	22004	Tpm2	tropomyosin 2, beta	NM_009416	0.000203273	0.000203273	30.5332	30.5332	MDC up vs Ctl	168.477	36.4915	0.866387	1
13	11440	1427126_at	15511	Hspa1b	heat shock protein 1B	NM_010478	0.000809338	0.000809338	30.4202	30.4202	MDC up vs Ctl	82.778	36.4124	1.75952	1
14	8952	1424638_at	12575	Cdkn1a	cyclin-dependent kinase inhibitor 1A (P21)	NM_001111099 /// NM_007669	3.2939e-06	3.2939e-06	28.5778	28.5778	MDC up vs Ctl	1346.32	35.0923	0.104262	1
15	23778	1439464_s_at	269536	Tex10	testis expressed gene 10	NM_172304	0.00071482	0.00071482	26.4985	26.4985	MDC up vs Ctl	88.2932	33.5287	1.51897	1
16	11441	1427127_x_at	15511	Hspa1b	heat shock protein 1B	NM_010478	0.000127279	0.000127279	25.9177	25.9177	MDC up vs Ctl	213.79	33.0767	0.618865	1
17	6751	1422437_at	12832	Col5a2	collagen, type V, alpha 2	NM_007737	0.00066502	0.00066502	25.7178	25.7178	MDC up vs Ctl	91.6613	32.9196	1.43657	1
18	21499	1437185_s_at	19240	Tmsb10	thymosin, beta 10	NM_001039392 /// NM_001190327 /// NM_025284	0.000516185	0.000516185	24.5222	24.5222	MDC up vs Ctl	104.488	31.9614	1.22355	1
19	3648	1419309_at	14726	Pdpn	podoplanin	NM_010329	0.000755162	0.000755162	23.4524	23.4524	MDC up vs Ctl	85.8126	31.0765	1.44857	1
20	25395	1441081_a_at	68763	1110038B12Rik	RIKEN cDNA 1110038B12 gene	NR_015536 /// NR_027943	0.000538761	0.000538761	23.3511	23.3511	MDC up vs Ctl	102.205	30.9913	1.21291	1
21	32547	1448239_at	15368	Hmox1	heme oxygenase (decycling) 1	NM_010442	0.000735087	0.000735087	23.2625	23.2625	MDC up vs Ctl	87.0215	30.9165	1.4211	1
22	36006	1451703_s_at	11821	Aprt	adenine phosphoribosyl transferase	NM_009698	0.000654482	0.000654482	22.6214	22.6214	MDC up vs Ctl	92.4229	30.3698	1.31439	1
23	35274	1450971_at	17873	Gadd45b	growth arrest and DNA-damage-inducible 45 beta	NM_008655	0.000318656	0.000318656	21.3037	21.3037	MDC up vs Ctl	133.892	29.2123	0.872713	1
24	744	1416405_at	12111	Bgn	biglycan	NM_007542	0.00047303	0.00047303	19.6351	19.6351	MDC up vs Ctl	109.298	27.6752	1.01283	1
25	21216	1436902_x_at	19240	Tmsb10	thymosin, beta 10	NM_001039392 /// NM_001190327 /// NM_025284	0.000703072	0.000703072	19.0693	19.0693	MDC up vs Ctl	89.0554	27.1343	1.21876	1
26	2703	1418364_a_at	14325	Ftl1	ferritin light chain 1	NM_010240	0.000144279	0.000144279	18.5553	18.5553	MDC up vs Ctl	200.598	26.6337	0.531087	1
27	4524	1420197_at	17873	Gadd45b	Growth arrest and DNA-damage-inducible 45 beta	NM_008655	0.000359432	0.000359432	17.306	17.306	MDC up vs Ctl	125.875	25.3776	0.80644	1
28	44521	1460220_a_at	12977	Csf1	colony stimulating factor 1 (macrophage)	NM_001113529 /// NM_001113530 /// NM_007778	0.000348446	0.000348446	16.7928	16.7928	MDC up vs Ctl	127.895	24.8446	0.777028	1
29	35368	1451065_a_at	68278	Ddx39	DEAD (Asp-Glu-Ala-Asp) box polypeptide 39	NM_197982	0.000335985	0.000335985	16.0021	16.0021	MDC up vs Ctl	130.306	24.0022	0.736793	1
30	595	1416256_a_at	22154	Tubb5	tubulin, beta 5	NM_011655	0.000536589	0.000536589	15.6871	15.6871	MDC up vs Ctl	102.418	23.6593	0.924024	1
31	9084	1424770_at	109624	Cald1	caldesmon 1	NM_145575	1.26735e-05	1.26735e-05	15.3127	15.3127	MDC up vs Ctl	684.73	23.2459	0.135796	1
32	9342	1425028_a_at	22004	Tpm2	tropomyosin 2, beta	NM_009416	0.000486013	0.000486013	15.2541	15.2541	MDC up vs Ctl	107.784	23.1806	0.860263	1
33	40117	1455814_x_at	68278	Ddx39	DEAD (Asp-Glu-Ala-Asp) box polypeptide 39	NM_197982	0.000145911	0.000145911	14.1494	14.1494	MDC up vs Ctl	199.454	21.9192	0.439584	1
34	32631	1448323_a_at	12111	Bgn	biglycan	NM_007542	0.000184606	0.000184606	13.6356	13.6356	MDC up vs Ctl	176.954	21.3115	0.481742	1
35	22482	1438168_x_at	68278	Ddx39	DEAD (Asp-Glu-Ala-Asp) box polypeptide 39	NM_197982	0.000240423	0.000240423	13.5994	13.5994	MDC up vs Ctl	154.647	21.2682	0.550109	1
36	34080	1449773_s_at	17873	Gadd45b	growth arrest and DNA-damage-inducible 45 beta	NM_008655	0.000349063	0.000349063	13.0631	13.0631	MDC up vs Ctl	127.779	20.6176	0.645411	1
37	6616	1422302_s_at	14325 /// 14337	Ftl1 /// Ftl2	ferritin light chain 1 /// ferritin light chain 2	NM_008049 /// NM_010240	6.45133e-05	6.45133e-05	12.9803	12.9803	MDC up vs Ctl	301.635	20.5156	0.272059	1
38	23567	1439253_x_at	66494	Prelid1	PRELI domain containing 1	NM_025596	9.85206e-05	9.85206e-05	12.0369	12.0369	MDC up vs Ctl	243.451	19.3256	0.317527	1
39	3222	1418883_a_at	18458	Pabpc1	poly(A) binding protein, cytoplasmic 1	NM_008774	7.15025e-05	7.15025e-05	11.9876	11.9876	MDC up vs Ctl	286.347	19.2619	0.26907	1
40	3488	1419149_at	18787	Serpine1	serine (or cysteine) peptidase inhibitor, clade E, member 1	NM_008871	0.000723877	0.000723877	11.2735	11.2735	MDC up vs Ctl	87.7183	18.3211	0.835451	1
41	7257	1422943_a_at	15507	Hspb1	heat shock protein 1	NM_013560	0.000505892	0.000505892	10.7608	10.7608	MDC up vs Ctl	105.579	17.6238	0.6677	1
42	7983	1423669_at	12842	Col1a1	collagen, type I, alpha 1	NM_007742	2.66714e-05	2.66714e-05	10.0769	10.0769	MDC up vs Ctl	470.968	16.6632	0.141523	1
43	23757	1439443_x_at	21881	Tkt	transketolase	NM_009388	0.000644295	0.000644295	10.0423	10.0423	MDC up vs Ctl	93.1768	16.6135	0.713205	1
44	10956	1426642_at	14268	Fn1	fibronectin 1	NM_010233	0.000242732	0.000242732	9.46251	9.46251	MDC up vs Ctl	153.894	15.768	0.409842	1
45	22203	1437889_x_at	12111	Bgn	biglycan	NM_007542	1.30306e-05	1.30306e-05	8.21651	8.21651	MDC up vs Ctl	675.236	13.8489	0.0820392	1
46	393	1416054_at	20103	Rps5	ribosomal protein S5	NM_009095	9.87227e-05	9.87227e-05	8.20418	8.20418	MDC up vs Ctl	243.199	13.8292	0.227456	1
47	39441	1455138_x_at	12631	Cfl1	cofilin 1, non-muscle	NM_007687	0.000323175	0.000323175	7.86101	7.86101	MDC up vs Ctl	132.929	13.2734	0.399412	1
48	2241	1417902_at	116914	Slc19a2	solute carrier family 19 (thiamine transporter), member 2	NM_054087	0.000537266	0.000537266	7.56573	7.56573	MDC up vs Ctl	102.352	12.785	0.499651	1
49	21694	1437380_x_at	110208	Pgd	phosphogluconate dehydrogenase	NM_001081274	0.00079012	0.00079012	7.39687	7.39687	MDC up vs Ctl	83.8187	12.5014	0.596593	1
50	21085	1436771_x_at	110208	Pgd	phosphogluconate dehydrogenase	NM_001081274	0.000670146	0.000670146	7.23882	7.23882	MDC up vs Ctl	91.2973	12.233	0.535963	1
51	22941	1438627_x_at	110208	Pgd	phosphogluconate dehydrogenase	NM_001081274	0.000484161	0.000484161	7.13847	7.13847	MDC up vs Ctl	107.996	12.0611	0.446722	1
52	32510	1448202_x_at	66494	Prelid1	PRELI domain containing 1	NM_025596	6.40593e-05	6.40593e-05	6.83662	6.83662	MDC up vs Ctl	302.714	11.5366	0.152443	1
53	3228	1418889_a_at	104318	Csnk1d	casein kinase 1, delta	NM_027874 /// NM_139059	0.000543334	0.000543334	6.75343	6.75343	MDC up vs Ctl	101.76	11.3902	0.447726	1
54	32089	1447775_x_at	52521	Zfp622	zinc finger protein 622	NM_144523	0.000274304	0.000274304	6.58241	6.58241	MDC up vs Ctl	144.569	11.0863	0.30674	1
55	32654	1448346_at	12631	Cfl1	cofilin 1, non-muscle	NM_007687	0.000618956	0.000618956	6.25982	6.25982	MDC up vs Ctl	95.132	10.5029	0.441615	1
56	40144	1455841_s_at	101612	Grwd1	glutamate-rich WD repeat containing 1	NM_153419	0.000120173	0.000120173	6.05975	6.05975	MDC up vs Ctl	220.116	10.1342	0.184161	1
57	32553	1448245_at	16785	Rpsa	ribosomal protein SA	NM_011029	0.000640134	0.000640134	5.99011	5.99011	MDC up vs Ctl	93.4899	10.0046	0.428051	1
58	1422	1417083_at	66212	Sec61b	Sec61 beta subunit	NM_024171	0.000315043	0.000315043	5.98927	5.98927	MDC up vs Ctl	134.676	10.003	0.297098	1
59	21811	1437497_a_at	15519	Hsp90aa1	heat shock protein 90, alpha (cytosolic), class A member 1	NM_010480	0.00053596	0.00053596	5.83718	5.83718	MDC up vs Ctl	102.48	9.71762	0.379297	1
60	9881	1425567_a_at	11747	Anxa5	annexin A5	NM_009673	9.17326e-05	9.17326e-05	5.6599	5.6599	MDC up vs Ctl	252.419	9.38083	0.148655	1
61	34453	1450150_a_at	270106	Rpl13	ribosomal protein L13	NM_016738	0.000135136	0.000135136	5.60515	5.60515	MDC up vs Ctl	207.383	9.27591	0.178913	1
62	8164	1423850_at	28114	Nsun2	NOL1/NOP2/Sun domain family member 2	NM_145354	0.000408541	0.000408541	5.48163	5.48163	MDC up vs Ctl	117.861	9.03764	0.306722	1
63	45086	AFFX-b-ActinMur/ M12481_3_at	11461	Actb	actin, beta	NM_007393	0.000836966	0.000836966	5.06739	5.06739	MDC up vs Ctl	81.3452	8.22212	0.404308	1
64	21510	1437196_x_at	100039355 /// 20055	Rps16 /// Rps16-ps2	ribosomal protein S16 /// ribosomal protein S16, pseudogene 2	NM_013647	0.000200662	0.000200662	4.95402	4.95402	MDC up vs Ctl	169.591	7.99445	0.188559	1
65	36588	1452285_a_at	66085	Eif3f	eukaryotic translation initiation factor 3, subunit F	NM_025344	6.28722e-05	6.28722e-05	4.49806	4.49806	MDC up vs Ctl	305.59	7.05881	0.092396	1
66	35899	1451596_a_at	20698	Sphk1	sphingosine kinase 1	NM_001172472 /// NM_001172473 /// NM_001172475 /// NM_011451 /// NM_025367	0.000518581	0.000518581	4.4864	4.4864	MDC up vs Ctl	104.239	7.03446	0.269937	1
67	21309	1436995_a_at	19941	Rpl26	ribosomal protein L26	NM_009080	0.000852329	0.000852329	4.25947	4.25947	MDC up vs Ctl	80.5787	6.55638	0.325465	1
68	20049	1435735_x_at	109815	H47	histocompatibility 47	NM_024439	0.000250284	0.000250284	4.21646	4.21646	MDC up vs Ctl	151.503	6.46486	0.170686	1
69	23717	1439403_x_at	19820	Rlim	ring finger protein, LIM domain interacting	NM_011276	0.000511857	0.000511857	4.15307	4.15307	MDC up vs Ctl	104.943	6.32947	0.241254	1
70	8333	1424019_at	110109	Nop2	NOP2 nucleolar protein homolog (yeast)	NM_138747	0.000116781	0.000116781	4.12171	4.12171	MDC up vs Ctl	223.338	6.26227	0.112158	1
71	36591	1452288_at	233315	Mtmr10	myotubularin related protein 10	NM_172742	0.000451338	0.000451338	4.08763	4.08763	MDC up vs Ctl	111.973	6.18906	0.221091	1
72	44566	1460265_at	18813	Pa2g4	Proliferation-associated 2G4	NM_011119	0.000187376	0.000187376	4.00747	4.00747	MDC up vs Ctl	175.616	6.01616	0.13703	1
73	2911	1418572_x_at	27279	Tnfrsf12a	tumor necrosis factor receptor superfamily, member 12a	NM_001161746 /// NM_013749	0.000637999	0.000637999	3.9218	3.9218	MDC up vs Ctl	93.6517	5.83032	0.249021	1
74	39875	1455572_x_at	20084	Rps18	ribosomal protein S18	NM_011296	0.000521551	0.000521551	3.86775	3.86775	MDC up vs Ctl	103.932	5.71249	0.219855	1
75	178	1415839_a_at	18148	Npm1	nucleophosmin 1	NM_008722	0.000258696	0.000258696	3.82802	3.82802	MDC up vs Ctl	148.966	5.62561	0.151058	1
76	14985	1430671_a_at	71678	0610010K06Rik	RIKEN cDNA 0610010K06 gene	NM_027861	0.000854595	0.000854595	3.8268	3.8268	MDC up vs Ctl	80.4674	5.62294	0.279514	1
77	4469	1420142_s_at	18813	Pa2g4	proliferation-associated 2G4	NM_011119	0.000228325	0.000228325	3.81786	3.81786	MDC up vs Ctl	158.778	5.60336	0.141162	1
78	23681	1439367_x_at	11843	Arf4	ADP-ribosylation factor 4	NM_007479	0.00015846	0.00015846	3.79726	3.79726	MDC up vs Ctl	191.259	5.55819	0.116244	1
79	40170	1455867_at	20677	Sox4	SRY-box containing gene 4	NM_009238	0.000208059	0.000208059	3.75994	3.75994	MDC up vs Ctl	166.489	5.47622	0.13157	1
80	26244	1441930_x_at	26949	Vat1	Vesicle amine transport protein 1 homolog (T californica)	NM_012037	0.0002114	0.0002114	3.68702	3.68702	MDC up vs Ctl	165.142	5.31546	0.128749	1
81	20105	1435791_x_at	100040745 /// 100042880 /// 100043872 /// 319195	Gm10166 /// Gm10294 /// Rpl17 /// Rpl17-ps3	predicted pseudogene 10166 /// predicted pseudogene 10294 /// ribosomal protein L17 ///	NM_001002239 /// XM_001478911 /// XM_001481155 /// XM_003086586 /// XM_003086886	0.000741641	0.000741641	3.58829	3.58829	MDC up vs Ctl	86.6214	5.09662	0.235352	1
82	1745	1417406_at	55942	Sertad1	SERTA domain containing 1	NM_018820	0.000304496	0.000304496	3.58634	3.58634	MDC up vs Ctl	137.046	5.09227	0.148629	1
83	12152	1427838_at	22151	Tubb2a	tubulin, beta 2A	NM_009450	5.00137e-05	5.00137e-05	3.44492	3.44492	MDC up vs Ctl	343.032	4.77649	0.0556974	1
84	4017	1419678_at	50523	Lats2	large tumor suppressor 2	NM_015771 /// NM_153382	0.000769286	0.000769286	3.387	3.387	MDC up vs Ctl	84.9907	4.64645	0.21868	1
85	40235	1455932_at	67154	Mtdh	Metadherin	NM_026002	0.000816897	0.000816897	3.32627	3.32627	MDC up vs Ctl	82.3788	4.50965	0.218971	1
86	23867	1439553_s_at	100043462 /// 68051	Nutf2 /// Nutf2-ps1	nuclear transport factor 2 /// nuclear transport factor 2, pseudogene 1	NM_026532 /// NR_033574	0.000639022	0.000639022	3.28898	3.28898	MDC up vs Ctl	93.574	4.42543	0.189174	1
87	39742	1455439_a_at	16852	Lgals1	lectin, galactose binding, soluble 1	NM_008495	0.000382146	0.000382146	3.08251	3.08251	MDC up vs Ctl	121.976	3.95657	0.129749	1
88	39338	1455035_s_at	67134	Nop56	NOP56 ribonucleoprotein homolog (yeast)	NM_024193	0.000798455	0.000798455	3.02546	3.02546	MDC up vs Ctl	83.3627	3.82635	0.1836	1
89	22160	1437846_x_at	56175	Bace2	beta-site APP-cleaving enzyme 2	NM_019517	0.000106143	0.000106143	2.8459	2.8459	MDC up vs Ctl	234.425	3.41509	0.0582717	1
90	39313	1455010_at	68949	1500012F01Rik	RIKEN cDNA 1500012F01 gene	NM_001081005	0.000477164	0.000477164	2.58684	2.58684	MDC up vs Ctl	108.809	2.82026	0.103677	1
91	21560	1437246_x_at	100043734 /// 20104 /// 639593 /// 667739	Gm13654 /// Gm16409 /// LOC639593 /// Rps6	predicted gene 13654 /// ribosomal protein S6 pseudogene /// 40S ribosomal protein S6-l	NM_009096 /// XM_001003926 /// XM_917558	0.000550119	0.000550119	2.57329	2.57329	MDC up vs Ctl	101.11	2.78916	0.110341	1
92	467	1416128_at	22142 /// 22143 /// 22146 /// 434428 /// 626534	Gm5620 /// Gm6682 /// Tuba1a /// Tuba1b /// Tuba1c	predicted gene 5620 /// predicted gene 6682 /// tubulin, alpha 1A /// tubulin, alpha 1B	NM_009448 /// NM_011653 /// NM_011654 /// NR_033599 /// XM_003086752 /// XM_486246 ///	7.5232e-05	7.5232e-05	2.56889	2.56889	MDC up vs Ctl	279.076	2.77909	0.0398327	1
93	2912	1418573_a_at	19383	Raly	hnRNP-associated with lethal yellow	NM_001139511 /// NM_001139512 /// NM_001139513 /// NM_023130	0.000575611	0.000575611	2.51909	2.51909	MDC up vs Ctl	98.7715	2.66495	0.107924	1
94	32540	1448232_x_at	22142 /// 22143 /// 22146 /// 434428 /// 626534	Gm5620 /// Gm6682 /// Tuba1a /// Tuba1b /// Tuba1c	predicted gene 5620 /// predicted gene 6682 /// tubulin, alpha 1A /// tubulin, alpha 1B	NM_009448 /// NM_011653 /// NM_011654 /// NR_033599 /// XM_003086752 /// XM_486246 ///	0.000501558	0.000501558	2.51447	2.51447	MDC up vs Ctl	106.049	2.65437	0.100119	1
95	17141	1432827_x_at	22190	Ubc	ubiquitin C	NM_019639	0.00046786	0.00046786	2.3803	2.3803	MDC up vs Ctl	109.919	2.34804	0.0854464	1
96	27050	1442736_at	217194	Klhl11	Kelch-like 11 (Drosophila)	NM_172565	7.90839e-05	7.90839e-05	2.37214	2.37214	MDC up vs Ctl	272.113	2.32947	0.0342428	1
97	40127	1455824_x_at	16430	Stt3a	STT3, subunit of the oligosaccharyltransferase complex, homolog A (S. cerevisiae)	NM_008408	8.90721e-05	8.90721e-05	2.36302	2.36302	MDC up vs Ctl	256.21	2.30876	0.0360448	1
98	4382	1420055_at	228875	Slc35c2	solute carrier family 35, member C2	NM_144893	0.000312172	0.000312172	2.32576	2.32576	MDC up vs Ctl	135.31	2.2242	0.0657515	1
99	7449	1423135_at	21838	Thy1	thymus cell antigen 1, theta	NM_009382	0.000843983	0.000843983	2.3107	2.3107	MDC up vs Ctl	80.9925	2.19009	0.108163	1
100	17746	1433432_x_at	20042	Rps12	ribosomal protein S12	NM_011295	0.000190071	0.000190071	2.24161	2.24161	MDC up vs Ctl	174.343	2.03422	0.0466717	1
101	36987	1452684_at	67605	Akt1s1	AKT1 substrate 1 (proline-rich)	NM_026270	0.000142409	0.000142409	2.14475	2.14475	MDC up vs Ctl	201.932	1.81767	0.0360055	1
102	23141	1438827_at	14660	Gls	Glutaminase	NM_001081081 /// NM_001113383	0.000700779	0.000700779	2.04977	2.04977	MDC up vs Ctl	89.2064	1.60827	0.0721146	1
103	38358	1454055_at	665268	1600029O15Rik	ribosomal protein L17 pseudogene	NR_033522	0.000574986	0.000574986	2.00873	2.00873	MDC up vs Ctl	98.827	1.5189	0.0614773	1
