# Supplementary material for: Single-cell imaging and transcriptomic analyses of endogenous cardiomyocyte dedifferentiation and cycling
Source: Cell Discov. 2019 Jun 4;5:30. doi: 10.1038/s41421-019-0095-9 (PMC6547664; doi:10.1038/s41421-019-0095-9)
Supplement: Supplementary file 3 — Supplementary Table S2 [file 41421_2019_95_MOESM3_ESM.xlsx]

## Sheet: Table S2 Group biomarkers Graph
Top features	Cluster 1	Cluster 2	Cluster 3	Cluster 4	Cluster 5	Cluster 6	Cluster 7	Cluster 8	Cluster 9	Cluster 10	Cluster 11	Cluster 12	Cluster 13	Cluster 14	Cluster 15
1	NAV3	FLT1	BMPER	GM24474	ADGRE1	PCDH9	PDE8B	FSTL4	PI16	RBM20	NRG1	KCNT2	DACH1	MHRT	RELN
2	ZFP366	CYYR1	ALDH1A1	KCNJ3	F13A1	BICC1	RERG	GM13481	GFPT2	TNNT2	SMOC1	PCDH9	ADGRL4	KCNG2	MMRN1
3	CCDC85A	PLCB1	SVEP1	ESRRB	PIK3AP1	GPC6	ANO1	ITGB6	MFAP5	RYR2	TMEM108	COL8A1	KITL	TNNI3K	TBX1
4	DACH1	ETL4	NEGR1	ESR1	POU2F2	TENM3	TRPC3	OSBP2	VCAN	MHRT	NPR3	TNXB	ZFP366	FGF1	DTX1
5	CDH5	ADGRL4	ARHGAP24	MHRT	DOCK2	HTRA3	IL34	D830005E20RIK	ADGRD1	PDE4DIP	BMX	TENM3	PECAM1	MLIP	SUSD4
6	PLCB1	ADGRF5	PCDH9	GM31013	HCK	COL8A1	KCNJ8	BAIAP2L1	AXL	ESR1	VWF	BICC1	USHBP1	KBTBD12	SH3GL3
7	CYYR1	MCF2L	SLIT3	D830024N08RIK	GM35154	RBMS3	NRXN1	LRRC2	POSTN	OBSCN	CDH11	GPC6	PLCB1	MYPN	SGSM1
8	ADGRL4	CCDC85A	NOX4	KCNN2	PLD4	ITGBL1	LIN7A	GIPC2	FSTL1	FHL2	CHRM3	CFH	SHANK3	GM31251	TC2N
9	USHBP1	ABLIM3	PDGFRA	GM31251	TBXAS1	ABCA8A	LRFN2	TMEM117	C1QTNF7	LDB3	CGNL1	DCN	MEOX2	ACTN2	CLCA3A1
10	FABP4	DACH1	ITGBL1	PALLD	PRKCB	KCNT2	MDGA2	ATCAYOS	AHNAK2	PALLD	RASGEF1B	FOXP2	RGS5	ERBB4	PRKCZ
11	CAV1	SHANK3	BNC2	RBM20	RBM47	TNXB	NOTCH3	GM14062	SDK1	FHOD3	NRXN3	ABCA8A	PRKCH	LDB3	APBA2
12	MEOX2	PTPRB	GPM6B	RBM24	MS4A7	SOX5	NTM	PDE1C	LSP1	RCAN2	TMEM2	HTRA3	ERG	ANK3	CCL21A
13	ABLIM3	MGLL	FBLN1	KCND2	EPSTI1	DCN	STEAP4	GM12295	LPAR1	ACTN2	PLAGL1	C1QTNF7	CAV1	SPEG	SEMA3A
14	FLT1	PRKCH	DCN	KCNG2	CSF1R	EBF2	EGFLAM	TECRL	FOXP2	CPEB3	ENPP6	RBMS3	ADGRF5	PDE1C	TLL1
15	MCF2L	ITPKB	NAALADL2	MYOCD	LY86	C1QTNF7	OPCML	PPARA	PTGIS	GM31251	MEGF6	LRP1	CYYR1	ART1	PARD6G
