# Supplementary material for: Single-cell imaging and transcriptomic analyses of endogenous cardiomyocyte dedifferentiation and cycling
Source: Cell Discov. 2019 Jun 4;5:30. doi: 10.1038/s41421-019-0095-9 (PMC6547664; doi:10.1038/s41421-019-0095-9)
Supplement: Supplementary file 4 — Supplementary Table S3 [file 41421_2019_95_MOESM4_ESM.xlsx]

## Sheet: Table S3 Group biomarkers Graph
Top features	Cluster 1	Cluster 2	Cluster 3	Cluster 4	Cluster 5	Cluster 6	Cluster 7	Cluster 8	Cluster 9	Cluster 10	Cluster 11	Cluster 12	Cluster 13	Cluster 14	Cluster 15	Cluster 16	Cluster 17	Cluster 18	Cluster 19
1	Atp6v0d2	Rgcc	Cd86	Kcnma1	Gpr39	Grm1	Gm42418	Gm42418	Flt1	Cre	Lin7a	Hmcn2	Ccser1	Dock2	Cyyr1	Kcnj3	Npr3	Pecam1	Skap1
2	Gpnmb	Gm12002	Il10ra	Kif26b	Ltbp2	Mlip	Cmss1	Cmss1	Gm42418	Mhrt	Rerg	Scara5	Col18a1	Slc9a9	Ldb2	Kcnd2	Tmem108	Flt1	Gm2682
3	Adam8	Ccdc85a	Fcgr2b	Col12a1	Kif26b	D830005E20Rik	Gphn	Dock2	Ablim3	Kcnd3	Lrfn2	Col6a6	D5Ertd615e	Rbm47	Ptprb	Gm13481	Pkhd1l1	Dock2	Ikzf3
4	St18	Btnl9	Ly86	Ltbp2	Dclk1	Trim55	Peak1	Gm26740	Mcf2l	Esr1	Ano1	Tnxb	Ephb1	Gpc6	Flt1	Kcnn2	Smoc1	Inpp5d	Itk
5	Lgals3	Lnx1	Csf1r	Klhl29	Klhl29	Rbm20	Gpc6	Fyb	Shank3	Gm31251	Trpc3	Lsamp	Ldb2	Fyb	Shank3	D830005E20Rik	Gpm6a	Myo1f	Themis
6	Cd84	Mcf2l	Pde3b	Hs6st2	Fndc1	Hs3st5	Col8a1	Myo1f	Cyyr1	Kcng2	Pde8b	Htra3	Cdh5	Arhgap22	Pecam1	Ppara	Bmx	Ldb2	Gm44174
7	Hk3	4930578C19Rik	F13a1	P4ha3	Sh3rf3	D830032E09Rik	Pcdh9	Arhgap15	Ccdc85a	Rbm20	Zfp804b	D630003M21Rik	Emcn	Pid1	Plcb1	Kcnd3	Chrm3	Shank3	Pou2af1
8	Slc37a2	Zfp366	Epsti1	Wisp1	Bnc2	Mypn	Col3a1	Alcam	Mgll	Alpk2	Mdga2	Pcsk6	Arhgef28	Gm26740	Gpc6	Hs3st5	Col23a1	Adgrl4	Bcl11b
9	Lrp12	Ablim3	Adgre1	Nkain3	Col8a1	Myot	Rbms3	Pid1	Gm12002	Fhod3	Trpc6	Abca8a	Adgrl4	Ptprc	Dock9	Gm31251	Nrxn3	Fyb	Lck
10	Trem2	Cyyr1	Mrc1	Cthrc1	Pknox2	Gm31251	Tenm3	Camk1d	Cdh13	Coro6	Stac	Abca8b	Sncaip	Myo1f	Adgrl4	Gm14062	Vwf	Lyn	Pax5
11	Cd300lf	Adgrl4	2019-03-01	Bnc2	Tenm3	BFP	Col1a1	Rbm47	Adgrl4	Ldb3	Dgkb	Smoc2	Ptprb	Rbms3	Tshz2	Rbm20	Enpp6	Cyyr1	Gimap3
12	Cd200r1	Mgll	Ms4a6c	Postn	Pcdh9	Kcnn2	Col1a2	Gphn	Adgrf5	Myocd	Sorcs1	Negr1	Dnm3	Tbxas1	Rbms3	Myocd	Cgnl1	Slc9a9	Ms4a4b
13	5033421B08Rik	Arhgef15	Aoah	Pappa	Itgbl1	Mapk10	Camk1d	Tgfbi	Zfp366	Hs3st5	Bmp5	Eda	Nova2	Prkcb	Plekhg1	Tecrl	Hmcn1	Plcb1	Il2rb
14	Kcnk13	Trpm3	Arhgap15	Slc7a2	Pdzrn3	Mylk4	Fstl1	F13a1	Dach1	Ppargc1a	Nrxn1	Adamtsl2	Erg	Ctss	Adamts9	Mlip	Unc13b	Gm26740	Cd6
15	Hpgds	Flt1	Tm6sf1	Dclk1	Slit2	Ppargc1a	Postn	Peak1	Galnt18	Tnni3k	Kcnj8	C1qtnf7	Unc13b	Cyth4	Prex2	Tnni3k	Sncaip	Stab1	Zfp831
