# Supplementary material for: Single-cell imaging and transcriptomic analyses of endogenous cardiomyocyte dedifferentiation and cycling
Source: Cell Discov. 2019 Jun 4;5:30. doi: 10.1038/s41421-019-0095-9 (PMC6547664; doi:10.1038/s41421-019-0095-9)
Supplement: Supplementary file 5 — Supplementary Table S4 [file 41421_2019_95_MOESM5_ESM.xlsx]

## Sheet: Sheet1
Table S4. Cell populations identified by unsupervised graph-based clustering on single-nuclear transcriptomes.
Cell Types (%)	Control	MI
Cardiomyocytes	0.21	0.15
Fibroblasts	0.279	0.258
Endothelial Cells	0.354	0.237
Smooth muscle cells	0.068	0.052
Macrophages/Immuno cells	0.09	0.246
Macrophages/Endothelial cells?	/	0.059
Total	1	1
8550 nuclei for the Control group, and 22,992 nuclei for the infarct (MI) group.
