# Supplementary material for: Single-cell imaging and transcriptomic analyses of endogenous cardiomyocyte dedifferentiation and cycling
Source: Cell Discov. 2019 Jun 4;5:30. doi: 10.1038/s41421-019-0095-9 (PMC6547664; doi:10.1038/s41421-019-0095-9)
Supplement: Supplementary file 6 — Supplementary Table S5 [file 41421_2019_95_MOESM6_ESM.xlsx]

## Sheet: Table S5 Pathways Enrichemnt by
Gene set	Description	Enrichment score	P-value	Genes in list	Genes not in list	Genes in list, not in set	Genes not in list, not in set
path:mmu05414	Dilated cardiomyopathy (DCM)	34.6911	8.58703e-16	30	59	441	7482
path:mmu05410	Hypertrophic cardiomyopathy (HCM)	29.6769	1.29264e-13	27	58	444	7483
path:mmu04020	Calcium signaling pathway	24.0338	3.6496e-11	37	150	434	7391
path:mmu04261	Adrenergic signaling in cardiomyocytes	23.917	4.10166e-11	32	113	439	7428
path:mmu05412	Arrhythmogenic right ventricular cardiomyopathy (ARVC)	23.547	5.93862e-11	22	50	449	7491
path:mmu04024	cAMP signaling pathway	18.5731	8.58645e-09	34	162	437	7379
path:mmu04510	Focal adhesion	16.5489	6.49958e-08	33	169	438	7372
path:mmu04022	cGMP-PKG signaling pathway	12.4932	3.75218e-06	26	140	445	7401
path:mmu04270	Vascular smooth muscle contraction	12.3089	4.51122e-06	22	106	449	7435
path:mmu04921	Oxytocin signaling pathway	11.4314	1.08496e-05	24	131	447	7410
path:mmu04260	Cardiac muscle contraction	10.6396	2.39484e-05	15	60	456	7481
path:mmu04540	Gap junction	10.312	3.32317e-05	16	70	455	7471
path:mmu00620	Pyruvate metabolism	9.95319	4.75758e-05	10	28	461	7513
path:mmu04933	AGE-RAGE signaling pathway in diabetic complications	9.66708	6.33345e-05	17	83	454	7458
path:mmu00020	Citrate cycle (TCA cycle)	9.64803	6.45529e-05	9	23	462	7518
path:mmu04931	Insulin resistance	9.51438	7.3783e-05	18	93	453	7448
path:mmu04015	Rap1 signaling pathway	8.78997	0.000152253	27	189	444	7352
path:mmu04072	Phospholipase D signaling pathway	8.77179	0.000155047	21	128	450	7413
path:mmu04922	Glucagon signaling pathway	8.20656	0.000272859	16	86	455	7455
path:mmu04974	Protein digestion and absorption	8.20488	0.000273315	15	77	456	7464
path:mmu04725	Cholinergic synapse	8.01658	0.000329948	17	97	454	7444
path:mmu04810	Regulation of actin cytoskeleton	7.98129	0.0003418	26	189	445	7352
path:mmu04925	Aldosterone synthesis and secretion	7.97936	0.000342458	16	88	455	7453
path:mmu04971	Gastric acid secretion	7.88927	0.000374742	13	62	458	7479
path:mmu04666	Fc gamma R-mediated phagocytosis	7.84975	0.000389848	14	71	457	7470
path:mmu04911	Insulin secretion	7.84975	0.000389848	14	71	457	7470
path:mmu01210	2-Oxocarboxylic acid metabolism	7.48433	0.000561821	6	13	465	7528
path:mmu04151	PI3K-Akt signaling pathway	7.29744	0.000677271	37	326	434	7215
path:mmu04924	Renin secretion	7.14305	0.000790341	12	59	459	7482
path:mmu04066	HIF-1 signaling pathway	6.76869	0.00114919	15	90	456	7451
path:mmu04919	Thyroid hormone signaling pathway	6.65826	0.00128338	16	101	455	7440
path:mmu05416	Viral myocarditis	6.52486	0.00146652	12	64	459	7477
path:mmu04713	Circadian entrainment	6.50022	0.00150311	14	83	457	7458
path:mmu03320	PPAR signaling pathway	6.44358	0.0015907	13	74	458	7467
path:mmu04010	MAPK signaling pathway	6.42022	0.0016283	31	271	440	7270
path:mmu04146	Peroxisome	6.33727	0.00176912	13	75	458	7466
path:mmu05231	Choline metabolism in cancer	6.30111	0.00183427	14	85	457	7456
path:mmu01200	Carbon metabolism	6.12788	0.0021812	16	107	455	7434
path:mmu04972	Pancreatic secretion	6.1085	0.00222388	14	87	457	7454
path:mmu04970	Salivary secretion	6.07418	0.00230154	12	68	459	7473
path:mmu00130	Ubiquinone and other terpenoid-quinone biosynthesis	5.88069	0.00279286	4	7	467	7534
path:mmu04512	ECM-receptor interaction	5.75899	0.0031543	12	71	459	7470
path:mmu04724	Glutamatergic synapse	5.51667	0.00401921	15	104	456	7437
path:mmu00561	Glycerolipid metabolism	5.44227	0.00432966	10	55	461	7486
path:mmu04923	Regulation of lipolysis in adipocytes	5.42876	0.00438855	9	46	462	7495
path:mmu04611	Platelet activation	5.28079	0.00508843	15	107	456	7434
path:mmu00532	Glycosaminoglycan biosynthesis - chondroitin sulfate / dermatan sulfate	5.27852	0.0051	5	15	466	7526
path:mmu04014	Ras signaling pathway	5.17977	0.00562928	24	211	447	7330
path:mmu04371	Apelin signaling pathway	5.1202	0.00597483	16	120	455	7421
path:mmu04912	GnRH signaling pathway	5.09076	0.00615334	12	78	459	7463
path:mmu04750	Inflammatory mediator regulation of TRP channels	4.98186	0.00686129	15	111	456	7430
path:mmu05205	Proteoglycans in cancer	4.87674	0.00762181	21	181	450	7360
path:mmu04930	Type II diabetes mellitus	4.81213	0.00813052	8	42	463	7499
path:mmu01521	EGFR tyrosine kinase inhibitor resistance	4.80753	0.00816797	11	71	460	7470
path:mmu04926	Relaxin signaling pathway	4.76869	0.0084915	15	114	456	7427
path:mmu04964	Proximal tubule bicarbonate reclamation	4.64918	0.00956947	5	18	466	7523
path:mmu04213	Longevity regulating pathway - multiple species	4.63124	0.00974263	9	53	462	7488
path:mmu04920	Adipocytokine signaling pathway	4.61589	0.00989339	10	63	461	7478
path:mmu04976	Bile secretion	4.61589	0.00989339	10	63	461	7478
path:mmu04514	Cell adhesion molecules (CAMs)	4.48833	0.0112394	17	141	454	7400
path:mmu04012	ErbB signaling pathway	4.45951	0.011568	11	75	460	7466
path:mmu04152	AMPK signaling pathway	4.02706	0.0178267	14	114	457	7427
path:mmu04910	Insulin signaling pathway	4.00097	0.0182979	15	126	456	7415
path:mmu05230	Central carbon metabolism in cancer	3.96455	0.0189765	9	60	462	7481
path:mmu05032	Morphine addiction	3.9126	0.0199884	11	82	460	7459
path:mmu01040	Biosynthesis of unsaturated fatty acids	3.81825	0.0219663	5	23	466	7518
path:mmu01100	Metabolic pathways	3.77514	0.0229338	96	1256	375	6285
path:mmu04915	Estrogen signaling pathway	3.727	0.0240648	14	119	457	7422
path:mmu00270	Cysteine and methionine metabolism	3.65612	0.0258326	7	43	464	7498
path:mmu00564	Glycerophospholipid metabolism	3.63148	0.0264769	11	86	460	7455
path:mmu04068	FoxO signaling pathway	3.61304	0.0269697	14	121	457	7420
path:mmu04070	Phosphatidylinositol signaling system	3.49865	0.0302381	11	88	460	7453
path:mmu04520	Adherens junction	3.47614	0.0309265	9	66	462	7475
path:mmu05100	Bacterial invasion of epithelial cells	3.47614	0.0309265	9	66	462	7475
path:mmu04137	Mitophagy - animal	3.41446	0.032894	8	56	463	7485
path:mmu00630	Glyoxylate and dicarboxylate metabolism	3.41429	0.0328996	5	26	466	7515
path:mmu05200	Pathways in cancer	3.34717	0.0351836	42	497	429	7044
path:mmu04530	Tight junction	3.31807	0.0362227	16	151	455	7390
path:mmu04723	Retrograde endocannabinoid signaling	3.2905	0.0372354	14	127	457	7414
path:mmu04961	Endocrine and other factor-regulated calcium reabsorption	3.28266	0.0375283	7	47	464	7494
path:mmu05146	Amoebiasis	3.12842	0.043787	11	94	460	7447
path:mmu00500	Starch and sucrose metabolism	3.06372	0.0467138	5	29	466	7512
path:mmu04932	Non-alcoholic fatty liver disease (NAFLD)	3.04239	0.0477209	14	132	457	7409
path:mmu00592	alpha-Linolenic acid metabolism	3.0126	0.0491639	4	20	467	7521
path:mmu00061	Fatty acid biosynthesis	2.91574	0.0541639	3	12	468	7529
path:mmu04928	Parathyroid hormone synthesis, secretion and action	2.9032	0.0548472	11	98	460	7443
path:mmu04927	Cortisol synthesis and secretion	2.88946	0.055606	8	63	463	7478
path:mmu00400	Phenylalanine, tyrosine and tryptophan biosynthesis	2.8222	0.0594752	2	5	469	7536
path:mmu05214	Glioma	2.82174	0.0595024	8	64	463	7477
path:mmu02010	ABC transporters	2.72122	0.0657944	6	43	465	7498
path:mmu00562	Inositol phosphate metabolism	2.69119	0.0677999	8	66	463	7475
path:mmu04960	Aldosterone-regulated sodium reabsorption	2.66272	0.0697584	5	33	466	7508
path:mmu05212	Pancreatic cancer	2.62828	0.0722027	8	67	463	7474
path:mmu04730	Long-term depression	2.58802	0.0751689	7	56	464	7485
path:mmu04211	Longevity regulating pathway	2.50999	0.0812687	9	81	462	7460
path:mmu04714	Thermogenesis	2.50693	0.0815182	18	197	453	7344
path:mmu00330	Arginine and proline metabolism	2.49016	0.0828966	6	46	465	7495
path:mmu00450	Selenocompound metabolism	2.46045	0.0853969	3	15	468	7526
path:mmu04664	Fc epsilon RI signaling pathway	2.39305	0.0913508	7	59	464	7482
path:mmu04720	Long-term potentiation	2.39305	0.0913508	7	59	464	7482
path:mmu05223	Non-small cell lung cancer	2.39305	0.0913508	7	59	464	7482
path:mmu01230	Biosynthesis of amino acids	2.39127	0.0915131	8	71	463	7470
path:mmu01522	Endocrine resistance	2.35185	0.0951927	9	84	462	7457
path:mmu05323	Rheumatoid arthritis	2.33548	0.0967638	8	72	463	7469
path:mmu05031	Amphetamine addiction	2.33153	0.0971468	7	60	464	7481
path:mmu04975	Fat digestion and absorption	2.32258	0.0980208	5	37	466	7504
path:mmu05222	Small cell lung cancer	2.30134	0.100125	9	85	462	7456
path:mmu01212	Fatty acid metabolism	2.28051	0.102232	6	49	465	7492
path:mmu00230	Purine metabolism	2.22462	0.108109	15	165	456	7376
path:mmu05226	Gastric cancer	2.19961	0.110846	13	139	458	7402
path:mmu04973	Carbohydrate digestion and absorption	2.17143	0.114014	5	39	466	7502
path:mmu04662	B cell receptor signaling pathway	2.15662	0.115715	7	63	464	7478
path:mmu04710	Circadian rhythm	2.15552	0.115843	4	28	467	7513
path:mmu00640	Propanoate metabolism	2.15552	0.115843	4	28	467	7513
path:mmu04913	Ovarian steroidogenesis	2.03004	0.13133	6	53	465	7488
path:mmu05213	Endometrial cancer	2.03004	0.13133	6	53	465	7488
path:mmu04670	Leukocyte transendothelial migration	2.0209	0.132536	10	104	461	7437
path:mmu00072	Synthesis and degradation of ketone bodies	2.01327	0.133551	2	9	469	7532
path:mmu04917	Prolactin signaling pathway	1.99512	0.135997	7	66	464	7475
path:mmu05418	Fluid shear stress and atherosclerosis	1.9671	0.139861	12	132	459	7409
path:mmu04080	Neuroactive ligand-receptor interaction	1.93839	0.143935	22	272	449	7269
path:mmu04918	Thyroid hormone synthesis	1.89431	0.150423	7	68	464	7473
path:mmu05210	Colorectal cancer	1.88815	0.151352	8	81	463	7460
path:mmu04934	Cushing syndrome	1.85216	0.156899	13	149	458	7392
path:mmu04659	Th17 cell differentiation	1.85049	0.157159	9	95	462	7446
path:mmu05218	Melanoma	1.84583	0.157894	7	69	464	7472
path:mmu00590	Arachidonic acid metabolism	1.84396	0.158189	8	82	463	7459
path:mmu04726	Serotonergic synapse	1.84255	0.158413	11	122	460	7419
path:mmu04728	Dopaminergic synapse	1.84255	0.158413	11	122	460	7419
path:mmu00534	Glycosaminoglycan biosynthesis - heparan sulfate / heparin	1.80544	0.164402	3	21	468	7520
path:mmu04727	GABAergic synapse	1.75858	0.17229	8	84	463	7457
path:mmu05010	Alzheimer disease	1.75787	0.172412	13	152	458	7389
path:mmu04630	JAK-STAT signaling pathway	1.69738	0.183164	13	154	458	7387
path:mmu00010	Glycolysis / Gluconeogenesis	1.65866	0.190394	6	60	465	7481
path:mmu00071	Fatty acid degradation	1.61349	0.199192	5	48	466	7493
path:mmu00350	Tyrosine metabolism	1.57681	0.206634	4	36	467	7505
path:mmu04672	Intestinal immune network for IgA production	1.51781	0.219191	4	37	467	7504
path:mmu05215	Prostate cancer	1.48854	0.225701	8	91	463	7450
path:mmu04062	Chemokine signaling pathway	1.48259	0.227048	14	176	457	7365
path:mmu05211	Renal cell carcinoma	1.47839	0.228005	6	64	465	7477
path:mmu00280	Valine, leucine and isoleucine degradation	1.46344	0.23144	5	51	466	7490
path:mmu04660	T cell receptor signaling pathway	1.41892	0.241974	8	93	463	7448
path:mmu04916	Melanogenesis	1.38527	0.250256	8	94	463	7447
path:mmu04370	VEGF signaling pathway	1.37154	0.253716	5	53	466	7488
path:mmu04360	Axon guidance	1.34657	0.26013	13	167	458	7374
path:mmu00524	Neomycin, kanamycin and gentamicin biosynthesis	1.34168	0.261405	1	4	470	7537
path:mmu04940	Type I diabetes mellitus	1.32784	0.265048	5	54	466	7487
path:mmu00190	Oxidative phosphorylation	1.32723	0.26521	9	110	462	7431
path:mmu04914	Progesterone-mediated oocyte maturation	1.28239	0.277373	7	83	464	7458
path:mmu00565	Ether lipid metabolism	1.25696	0.284519	4	42	467	7499
path:mmu05220	Chronic myeloid leukemia	1.24396	0.288242	6	70	465	7471
path:mmu04150	mTOR signaling pathway	1.24344	0.288391	11	142	460	7399
path:mmu00062	Fatty acid elongation	1.23778	0.290028	3	29	468	7512
path:mmu05145	Toxoplasmosis	1.22791	0.292905	8	99	463	7442
path:mmu04380	Osteoclast differentiation	1.21284	0.297351	9	114	462	7427
path:mmu05165	Human papillomavirus infection	1.21051	0.298046	24	338	447	7203
path:mmu04144	Endocytosis	1.20023	0.301124	18	248	453	7293
path:mmu04390	Hippo signaling pathway	1.19433	0.302907	11	144	460	7397
path:mmu00232	Caffeine metabolism	1.18793	0.304852	1	5	470	7536
path:mmu00440	Phosphonate and phosphinate metabolism	1.18793	0.304852	1	5	470	7536
path:mmu05030	Cocaine addiction	1.16651	0.311451	4	44	467	7497
path:mmu00380	Tryptophan metabolism	1.16651	0.311451	4	44	467	7497
path:mmu05132	Salmonella infection	1.10834	0.330107	6	74	465	7467
path:mmu05012	Parkinson disease	1.10748	0.330392	9	118	462	7423
path:mmu00220	Arginine biosynthesis	1.10713	0.330506	2	18	469	7523
path:mmu00480	Glutathione metabolism	1.0938	0.33494	5	60	466	7481
path:mmu05152	Tuberculosis	1.07915	0.339885	12	164	459	7377
path:mmu04064	NF-kappa B signaling pathway	1.03886	0.353858	7	91	464	7450
path:mmu05206	MicroRNAs in cancer	1.03421	0.355505	10	136	461	7405
path:mmu04140	Autophagy - animal	1.03395	0.355599	9	121	462	7420
path:mmu05340	Primary immunodeficiency	1.03367	0.355698	3	33	468	7508
path:mmu00051	Fructose and mannose metabolism	1.03367	0.355698	3	33	468	7508
path:mmu00250	Alanine, aspartate and glutamate metabolism	0.945915	0.388324	3	35	468	7506
path:mmu04210	Apoptosis	0.879139	0.41514	9	128	462	7413
path:mmu00360	Phenylalanine metabolism	0.876186	0.416368	2	22	469	7519
path:mmu00750	Vitamin B6 metabolism	0.866363	0.420478	1	8	470	7533
path:mmu05219	Bladder cancer	0.866226	0.420536	3	37	468	7504
path:mmu04722	Neurotrophin signaling pathway	0.849172	0.427769	8	114	463	7427
path:mmu04742	Taste transduction	0.828581	0.436668	6	84	465	7457
path:mmu04392	Hippo signaling pathway - multiple species	0.782606	0.457213	2	24	469	7517
path:mmu05321	Inflammatory bowel disease (IBD)	0.721499	0.486023	4	57	467	7484
path:mmu00310	Lysine degradation	0.721499	0.486023	4	57	467	7484
path:mmu00650	Butanoate metabolism	0.700459	0.496358	2	26	469	7515
path:mmu00790	Folate biosynthesis	0.700459	0.496358	2	26	469	7515
path:mmu00970	Aminoacyl-tRNA biosynthesis	0.696778	0.498188	3	42	468	7499
path:mmu04612	Antigen processing and presentation	0.672381	0.510492	5	75	466	7466
path:mmu04340	Hedgehog signaling pathway	0.667294	0.513095	3	43	468	7498
path:mmu05202	Transcriptional misregulation in cancer	0.649754	0.522174	11	173	460	7368
path:mmu04145	Phagosome	0.633013	0.530989	10	158	461	7383
path:mmu00601	Glycosphingolipid biosynthesis - lacto and neolacto series	0.628002	0.533657	2	28	469	7513
path:mmu05144	Malaria	0.612148	0.542185	3	45	468	7496
path:mmu05160	Hepatitis C	0.610301	0.543187	8	127	463	7414
path:mmu05166	Human T-cell leukemia virus 1 infection	0.599521	0.549075	16	258	455	7283
path:mmu05142	Chagas disease (American trypanosomiasis)	0.598236	0.54978	6	95	465	7446
path:mmu04978	Mineral absorption	0.58636	0.556349	3	46	468	7495
path:mmu00591	Linoleic acid metabolism	0.58636	0.556349	3	46	468	7495
path:mmu05320	Autoimmune thyroid disease	0.578257	0.560875	4	63	467	7478
path:mmu04215	Apoptosis - multiple species	0.563835	0.569022	2	30	469	7511
path:mmu05225	Hepatocellular carcinoma	0.563736	0.569079	10	163	461	7378
path:mmu04071	Sphingolipid signaling pathway	0.541214	0.582042	7	115	464	7426
path:mmu05143	African trypanosomiasis	0.534497	0.585964	2	31	469	7510
path:mmu05330	Allograft rejection	0.515465	0.597223	3	49	468	7492
path:mmu04979	Cholesterol metabolism	0.515465	0.597223	3	49	468	7492
path:mmu00604	Glycosphingolipid biosynthesis - ganglio series	0.515309	0.597316	1	14	470	7527
path:mmu00730	Thiamine metabolism	0.515309	0.597316	1	14	470	7527
path:mmu03410	Base excision repair	0.50682	0.602408	2	32	469	7509
path:mmu00410	beta-Alanine metabolism	0.50682	0.602408	2	32	469	7509
path:mmu04218	Cellular senescence	0.501161	0.605827	10	168	461	7373
path:mmu04614	Renin-angiotensin system	0.480693	0.618355	2	33	469	7508
path:mmu00052	Galactose metabolism	0.480693	0.618355	2	33	469	7508
path:mmu00760	Nicotinate and nicotinamide metabolism	0.480693	0.618355	2	33	469	7508
path:mmu05332	Graft-versus-host disease	0.473096	0.62307	3	51	468	7490
path:mmu04640	Hematopoietic cell lineage	0.467688	0.626449	5	86	466	7455
path:mmu05169	Epstein-Barr virus infection	0.452204	0.636224	12	206	459	7335
path:mmu04310	Wnt signaling pathway	0.445188	0.640704	8	139	463	7402
path:mmu00910	Nitrogen metabolism	0.441057	0.643356	1	16	470	7525
path:mmu04625	C-type lectin receptor signaling pathway	0.428475	0.651502	6	106	465	7435
path:mmu00770	Pantothenate and CoA biosynthesis	0.408921	0.664367	1	17	470	7524
path:mmu01524	Platinum drug resistance	0.398797	0.671127	4	73	467	7468
path:mmu05134	Legionellosis	0.39856	0.671286	3	55	468	7486
path:mmu04114	Oocyte meiosis	0.390568	0.676673	6	109	465	7432
path:mmu00511	Other glycan degradation	0.37959	0.684142	1	18	470	7523
path:mmu05163	Human cytomegalovirus infection	0.370752	0.690215	13	232	458	7309
path:mmu00100	Steroid biosynthesis	0.352748	0.702754	1	19	470	7522
path:mmu03440	Homologous recombination	0.333589	0.716348	2	40	469	7501
path:mmu05033	Nicotine addiction	0.333589	0.716348	2	40	469	7501
path:mmu04216	Ferroptosis	0.333589	0.716348	2	40	469	7501
path:mmu00260	Glycine, serine and threonine metabolism	0.316799	0.728477	2	41	469	7500
path:mmu04721	Synaptic vesicle cycle	0.308068	0.734865	3	61	468	7480
path:mmu05217	Basal cell carcinoma	0.308068	0.734865	3	61	468	7480
path:mmu05140	Leishmaniasis	0.295095	0.744461	3	62	468	7479
path:mmu00900	Terpenoid backbone biosynthesis	0.28465	0.752277	1	22	470	7519
path:mmu04350	TGF-beta signaling pathway	0.284049	0.75273	4	82	467	7459
path:mmu04658	Th1 and Th2 cell differentiation	0.273442	0.760757	4	83	467	7458
path:mmu00982	Drug metabolism - cytochrome P450	0.2593	0.771591	3	65	468	7476
path:mmu05164	Influenza A	0.256469	0.773779	8	159	463	7382
path:mmu00340	Histidine metabolism	0.247657	0.780627	1	24	470	7517
path:mmu05224	Breast cancer	0.239634	0.786916	7	143	464	7398
path:mmu05221	Acute myeloid leukemia	0.237827	0.788339	3	67	468	7474
path:mmu04621	NOD-like receptor signaling pathway	0.235403	0.790252	8	162	463	7379
path:mmu04650	Natural killer cell mediated cytotoxicity	0.220333	0.802251	5	108	466	7433
path:mmu04966	Collecting duct acid secretion	0.215995	0.805739	1	26	470	7515
path:mmu05162	Measles	0.206462	0.813457	6	129	465	7412
path:mmu03060	Protein export	0.201874	0.817198	1	27	470	7514
path:mmu04950	Maturity onset diabetes of the young	0.201874	0.817198	1	27	470	7514
path:mmu04977	Vitamin digestion and absorption	0.201874	0.817198	1	27	470	7514
path:mmu00512	Mucin type O-glycan biosynthesis	0.201874	0.817198	1	27	470	7514
path:mmu04115	p53 signaling pathway	0.199937	0.818783	3	71	468	7470
path:mmu04060	Cytokine-cytokine receptor interaction	0.199823	0.818875	14	277	457	7264
path:mmu05014	Amyotrophic lateral sclerosis (ALS)	0.199677	0.818995	2	50	469	7491
path:mmu04217	Necroptosis	0.197837	0.820504	8	168	463	7373
path:mmu04120	Ubiquitin mediated proteolysis	0.175028	0.839434	6	134	465	7407
path:mmu04550	Signaling pathways regulating pluripotency of stem cells	0.169291	0.844263	6	135	465	7406
path:mmu04141	Protein processing in endoplasmic reticulum	0.155313	0.856147	7	157	464	7384
path:mmu00030	Pentose phosphate pathway	0.154701	0.856672	1	31	470	7510
path:mmu05161	Hepatitis B	0.153094	0.858049	6	138	465	7403
path:mmu05167	Kaposi sarcoma-associated herpesvirus infection	0.138905	0.870311	9	199	462	7342
path:mmu03018	RNA degradation	0.12338	0.883928	3	82	468	7459
path:mmu00983	Drug metabolism - other enzymes	0.112902	0.893238	3	84	468	7457
path:mmu05216	Thyroid cancer	0.111746	0.894271	1	36	470	7505
path:mmu04668	TNF signaling pathway	0.106899	0.898616	4	107	467	7434
path:mmu00980	Metabolism of xenobiotics by cytochrome P450	0.0927607	0.911412	2	65	469	7476
path:mmu05203	Viral carcinogenesis	0.0917462	0.912337	9	213	462	7328
path:mmu04622	RIG-I-like receptor signaling pathway	0.0837133	0.919695	2	67	469	7474
path:mmu05204	Chemical carcinogenesis	0.078904	0.924129	3	92	468	7449
path:mmu05016	Huntington disease	0.0782046	0.924775	7	178	464	7363
path:mmu04962	Vasopressin-regulated water reabsorption	0.0762004	0.92663	1	42	470	7499
path:mmu00860	Porphyrin and chlorophyll metabolism	0.0762004	0.92663	1	42	470	7499
path:mmu05170	Human immunodeficiency virus 1 infection	0.0740584	0.928617	9	220	462	7321
path:mmu04620	Toll-like receptor signaling pathway	0.0658275	0.936292	3	96	468	7445
path:mmu03050	Proteasome	0.0630596	0.938887	1	45	470	7496
path:mmu05133	Pertussis	0.0554313	0.946077	2	75	469	7466
path:mmu04142	Lysosome	0.0531661	0.948222	4	124	467	7417
path:mmu04330	Notch signaling pathway	0.0522406	0.9491	1	48	470	7493
path:mmu00520	Amino sugar and nucleotide sugar metabolism	0.0522406	0.9491	1	48	470	7493
path:mmu05150	Staphylococcus aureus infection	0.038244	0.962478	1	53	470	7488
path:mmu04610	Complement and coagulation cascades	0.0312749	0.969209	2	86	469	7455
path:mmu05034	Alcoholism	0.0250886	0.975224	6	188	465	7353
path:mmu00830	Retinol metabolism	0.0240553	0.976232	2	91	469	7450
path:mmu04110	Cell cycle	0.0186783	0.981495	3	123	468	7418
path:mmu00240	Pyrimidine metabolism	0.0149418	0.985169	2	100	469	7441
path:mmu03010	Ribosome	0.0146911	0.985416	3	128	468	7413
path:mmu03013	RNA transport	0.0110482	0.989013	4	160	467	7381
path:mmu05322	Systemic lupus erythematosus	0.0104613	0.989593	3	135	468	7406
path:mmu00140	Steroid hormone biosynthesis	0.00416063	0.995848	1	89	470	7452
path:mmu04657	IL-17 signaling pathway	0.00367968	0.996327	1	91	470	7450
path:mmu05168	Herpes simplex infection	0.0016951	0.998306	4	200	467	7341
path:mmu03040	Spliceosome	0.000277801	0.999722	1	133	470	7408
path:mmu04740	Olfactory transduction	0	1	8	1102	463	6439
