# Supplementary material for: Single-cell imaging and transcriptomic analyses of endogenous cardiomyocyte dedifferentiation and cycling
Source: Cell Discov. 2019 Jun 4;5:30. doi: 10.1038/s41421-019-0095-9 (PMC6547664; doi:10.1038/s41421-019-0095-9)
Supplement: Supplementary file 8 — Supplementary Table S7 [file 41421_2019_95_MOESM8_ESM.xlsx]

## Sheet: go_report GeneEnrichment MIs3n4
Gene set	Description	Enrichment score	P-value	Genes in list	Genes not in list	Genes in list, not in set	Genes not in list, not in set
GO:0007049	cell cycle	193.105	1.36688e-84	151	662	444	20869
GO:0022402	cell cycle process	188.141	1.9553e-82	143	595	452	20936
GO:1903047	mitotic cell cycle process	164.841	2.57193e-72	107	327	488	21204
GO:0051301	cell division	152.361	6.76835e-67	101	320	494	21211
GO:0005694	chromosome	145.659	5.50804e-64	104	378	491	21153
GO:0098687	chromosomal region	135.564	1.33398e-59	78	182	517	21349
GO:0044427	chromosomal part	132.684	2.37802e-58	134	831	461	20700
GO:0000775	chromosome, centromeric region	129.028	9.1995e-57	62	91	533	21440
GO:0043232	intracellular non-membrane-bounded organelle	123.256	2.95579e-54	227	2703	368	18828
GO:0043228	non-membrane-bounded organelle	121.912	1.13288e-53	227	2725	368	18806
GO:0000776	kinetochore	108.798	5.62067e-48	52	75	543	21456
GO:0007059	chromosome segregation	108.316	9.10041e-48	50	65	545	21466
GO:0010564	regulation of cell cycle process	104.038	6.56035e-46	93	478	502	21053
GO:0051726	regulation of cell cycle	101.513	8.19191e-45	115	808	480	20723
GO:0044446	intracellular organelle part	99.4482	6.45932e-44	351	6661	244	14870
GO:0044422	organelle part	99.0556	9.56575e-44	361	6998	234	14533
GO:0005634	nucleus	89.3627	1.54976e-39	305	5512	290	16019
GO:0006996	organelle organization	88.6555	3.14356e-39	164	1876	431	19655
GO:0051276	chromosome organization	86.8438	1.92411e-38	64	241	531	21290
GO:0006259	DNA metabolic process	82.1115	2.1848e-36	87	557	508	20974
GO:0044430	cytoskeletal part	81.4772	4.11993e-36	134	1371	461	20160
GO:0007346	regulation of mitotic cell cycle	80.8024	8.09003e-36	76	416	519	21115
GO:0006281	DNA repair	77.1645	3.07522e-34	67	327	528	21204
GO:0044428	nuclear part	74.946	2.82734e-33	228	3706	367	17825
GO:0005856	cytoskeleton	72.0611	5.06122e-32	124	1310	471	20221
GO:0006974	cellular response to DNA damage stimulus	71.2762	1.1095e-31	80	547	515	20984
GO:0005813	centrosome	69.0433	1.03482e-30	70	422	525	21109
GO:0043229	intracellular organelle	66.6478	1.13559e-29	426	10436	169	11095
GO:1901990	regulation of mitotic cell cycle phase transition	66.0405	2.08436e-29	50	197	545	21334
GO:0051983	regulation of chromosome segregation	65.3426	4.18879e-29	35	69	560	21462
GO:1901987	regulation of cell cycle phase transition	64.6282	8.55744e-29	52	226	543	21305
GO:0043226	organelle	63.7869	1.98473e-28	429	10668	166	10863
GO:1903046	meiotic cell cycle process	62.8326	5.15399e-28	41	124	554	21407
GO:0000226	microtubule cytoskeleton organization	62.1671	1.00266e-27	58	313	537	21218
GO:0007017	microtubule-based process	62.1534	1.01652e-27	74	540	521	20991
GO:0016043	cellular component organization	61.8965	1.31435e-27	242	4460	353	17071
GO:0005815	microtubule organizing center	61.6999	1.59978e-27	75	560	520	20971
GO:0071840	cellular component organization or biogenesis	61.2747	2.4476e-27	244	4537	351	16994
GO:0044424	intracellular part	57.6806	8.90521e-26	478	12923	117	8608
GO:0045787	positive regulation of cell cycle	57.0895	1.60817e-25	54	297	541	21234
GO:0051783	regulation of nuclear division	56.4905	2.92731e-25	42	161	553	21370
GO:0005819	spindle	56.3104	3.50522e-25	36	105	559	21426
GO:0098813	nuclear chromosome segregation	53.7774	4.41333e-24	23	24	572	21507
GO:0007088	regulation of mitotic nuclear division	53.4829	5.92501e-24	38	135	557	21396
GO:0007010	cytoskeleton organization	52.4494	1.66534e-23	80	749	515	20782
GO:0090068	positive regulation of cell cycle process	52.1051	2.34979e-23	43	195	552	21336
GO:0044454	nuclear chromosome part	51.5194	4.22102e-23	68	553	527	20978
GO:0010948	negative regulation of cell cycle process	51.3339	5.08111e-23	40	166	555	21365
GO:0010965	regulation of mitotic sister chromatid separation	51.0035	7.07052e-23	24	34	571	21497
GO:0000278	mitotic cell cycle	49.7353	2.51322e-22	32	95	563	21436
GO:0033045	regulation of sister chromatid segregation	49.6366	2.77394e-22	27	56	568	21475
GO:0000075	cell cycle checkpoint	49.4727	3.26801e-22	32	96	563	21435
GO:0045786	negative regulation of cell cycle	49.4686	3.28154e-22	53	342	542	21189
GO:1901988	negative regulation of cell cycle phase transition	48.4863	8.76296e-22	33	109	562	21422
GO:1905818	regulation of chromosome separation	48.1821	1.18788e-21	24	40	571	21491
GO:0007093	mitotic cell cycle checkpoint	47.7152	1.89467e-21	29	77	566	21454
GO:1901991	negative regulation of mitotic cell cycle phase transition	47.7047	1.91483e-21	31	94	564	21437
GO:0030071	regulation of mitotic metaphase/anaphase transition	46.944	4.09728e-21	22	31	573	21500
GO:0007051	spindle organization	46.1976	8.6423e-21	30	91	565	21440
GO:0033047	regulation of mitotic sister chromatid segregation	46.0886	9.63736e-21	24	45	571	21486
GO:1902850	microtubule cytoskeleton organization involved in mitosis	45.9289	1.13064e-20	27	67	568	21464
GO:0000777	condensed chromosome kinetochore	45.8182	1.26302e-20	16	7	579	21524
GO:1902099	regulation of metaphase/anaphase transition of cell cycle	45.4862	1.76032e-20	22	34	573	21497
GO:0043231	intracellular membrane-bounded organelle	45.0332	2.76907e-20	361	8969	234	12562
GO:0008017	microtubule binding	44.508	4.68182e-20	39	194	556	21337
GO:0045841	negative regulation of mitotic metaphase/anaphase transition	44.2309	6.17702e-20	17	12	578	21519
GO:0033554	cellular response to stress	43.9601	8.09794e-20	96	1199	499	20332
GO:0000922	spindle pole	43.565	1.20215e-19	27	75	568	21456
GO:2000816	negative regulation of mitotic sister chromatid separation	43.4196	1.39028e-19	17	13	578	21518
GO:0033044	regulation of chromosome organization	43.1208	1.87436e-19	46	296	549	21235
GO:0006260	DNA replication	43.0481	2.01581e-19	30	104	565	21427
GO:0045930	negative regulation of mitotic cell cycle	42.9276	2.27398e-19	37	180	558	21351
GO:1902100	negative regulation of metaphase/anaphase transition of cell cycle	42.6497	3.00251e-19	17	14	578	21517
GO:0000819	sister chromatid segregation	42.6497	3.00251e-19	17	14	578	21517
GO:0006302	double-strand break repair	42.5729	3.24206e-19	31	116	564	21415
GO:0009987	cellular process	42.5724	3.24364e-19	465	13082	130	8449
GO:1905819	negative regulation of chromosome separation	41.917	6.24729e-19	17	15	578	21516
GO:0005876	spindle microtubule	41.9017	6.34358e-19	20	30	575	21501
GO:0051052	regulation of DNA metabolic process	41.5884	8.67705e-19	50	369	545	21162
GO:0033048	negative regulation of mitotic sister chromatid segregation	41.218	1.25671e-18	17	16	578	21515
GO:0000070	mitotic sister chromatid segregation	41.1219	1.38351e-18	16	12	579	21519
GO:0090304	nucleic acid metabolic process	40.4037	2.83727e-18	111	1611	484	19920
GO:0044464	cell part	40.013	4.19344e-18	512	15254	83	6277
GO:0033046	negative regulation of sister chromatid segregation	39.9099	4.64898e-18	17	18	578	21513
GO:0033043	regulation of organelle organization	39.5085	6.94536e-18	88	1112	507	20419
GO:0005874	microtubule	39.4726	7.19906e-18	48	359	547	21172
GO:2001251	negative regulation of chromosome organization	38.956	1.20672e-17	28	103	567	21428
GO:0045839	negative regulation of mitotic nuclear division	38.8315	1.36677e-17	18	25	577	21506
GO:0005737	cytoplasm	38.3605	2.18904e-17	272	6262	323	15269
GO:0051985	negative regulation of chromosome segregation	38.1375	2.73586e-17	17	21	578	21510
GO:0015631	tubulin binding	38.0841	2.88597e-17	42	282	553	21249
GO:0071174	mitotic spindle checkpoint	38.04	3.01596e-17	15	12	580	21519
GO:0031577	spindle checkpoint	38.04	3.01596e-17	15	12	580	21519
GO:0043227	membrane-bounded organelle	36.7073	1.14342e-16	369	9675	226	11856
GO:0072686	mitotic spindle	36.6932	1.15965e-16	21	50	574	21481
GO:0000785	chromatin	36.4168	1.52894e-16	48	391	547	21140
GO:1902749	regulation of cell cycle G2/M phase transition	35.164	5.3515e-16	23	72	572	21459
GO:0030261	chromosome condensation	34.7768	7.88199e-16	16	22	579	21509
GO:0007052	mitotic spindle organization	34.5727	9.66666e-16	20	49	575	21482
GO:0071103	DNA conformation change	34.4294	1.11559e-15	22	66	573	21465
GO:0051784	negative regulation of nuclear division	34.4162	1.13046e-15	18	35	577	21496
GO:0140097	catalytic activity, acting on DNA	34.2542	1.32919e-15	29	139	566	21392
GO:0000940	condensed chromosome outer kinetochore	34.0423	1.64297e-15	11	3	584	21528
GO:0044450	microtubule organizing center part	33.99	1.73118e-15	28	129	567	21402
GO:0032991	protein-containing complex	33.7611	2.17649e-15	228	5079	367	16452
GO:0010639	negative regulation of organelle organization	32.919	5.05188e-15	42	332	553	21199
GO:0006310	DNA recombination	32.6758	6.44308e-15	29	149	566	21382
GO:0070507	regulation of microtubule cytoskeleton organization	32.3045	9.33973e-15	30	164	565	21367
GO:0044770	cell cycle phase transition	32.2011	1.03572e-14	24	95	571	21436
GO:0071173	spindle assembly checkpoint	31.9684	1.30714e-14	13	12	582	21519
GO:0000779	condensed chromosome, centromeric region	31.9684	1.30714e-14	13	12	582	21519
GO:0007094	mitotic spindle assembly checkpoint	31.9684	1.30714e-14	13	12	582	21519
GO:0044772	mitotic cell cycle phase transition	31.7413	1.64033e-14	23	87	572	21444
GO:0010389	regulation of G2/M transition of mitotic cell cycle	31.4282	2.24343e-14	20	60	575	21471
GO:0000793	condensed chromosome	31.2872	2.58304e-14	19	52	576	21479
GO:0006323	DNA packaging	31.1789	2.87869e-14	16	30	579	21501
GO:0005515	protein binding	31.1564	2.94399e-14	329	8553	266	12978
GO:0051383	kinetochore organization	30.5894	5.19039e-14	11	6	584	21525
GO:0000018	regulation of DNA recombination	30.5017	5.66617e-14	21	73	574	21458
GO:0051716	cellular response to stimulus	30.4283	6.09749e-14	130	2369	465	19162
GO:0006139	nucleobase-containing compound metabolic process	29.8511	1.08602e-13	118	2071	477	19460
GO:0005524	ATP binding	29.4125	1.68393e-13	86	1287	509	20244
GO:1901989	positive regulation of cell cycle phase transition	29.2363	2.00827e-13	20	69	575	21462
GO:0032559	adenyl ribonucleotide binding	28.9542	2.66288e-13	88	1346	507	20185
GO:0051303	establishment of chromosome localization	28.8781	2.8735e-13	17	44	578	21487
GO:0030496	midbody	28.6838	3.48983e-13	23	103	572	21428
GO:0000724	double-strand break repair via homologous recombination	28.677	3.51348e-13	19	62	576	21469
GO:0000725	recombinational repair	28.677	3.51348e-13	19	62	576	21469
GO:0099513	polymeric cytoskeletal fiber	28.5559	3.96561e-13	52	567	543	20964
GO:0030554	adenyl nucleotide binding	28.5283	4.07684e-13	88	1357	507	20174
GO:0022607	cellular component assembly	28.46	4.36475e-13	113	1985	482	19546
GO:0000281	mitotic cytokinesis	28.293	5.15818e-13	17	46	578	21485
GO:0003677	DNA binding	28.1502	5.95027e-13	110	1917	485	19614
GO:0032886	regulation of microtubule-based process	28.0603	6.50983e-13	30	197	565	21334
GO:0050000	chromosome localization	28.0092	6.8508e-13	17	47	578	21484
GO:0005871	kinesin complex	27.6902	9.42571e-13	16	40	579	21491
GO:0046483	heterocycle metabolic process	27.4473	1.20169e-12	120	2203	475	19328
GO:0000910	cytokinesis	27.4212	1.2334e-12	18	58	577	21473
GO:0005814	centriole	27.412	1.24491e-12	21	88	574	21443
GO:0005657	replication fork	26.5668	2.89855e-12	13	22	582	21509
GO:0051128	regulation of cellular component organization	26.2534	3.96561e-12	124	2353	471	19178
GO:0005875	microtubule associated complex	25.9301	5.479e-12	23	120	572	21411
GO:1901363	heterocyclic compound binding	25.9288	5.48631e-12	204	4709	391	16822
GO:0061640	cytoskeleton-dependent cytokinesis	25.9234	5.51604e-12	17	55	578	21476
GO:0051310	metaphase plate congression	25.7016	6.88535e-12	14	31	581	21500
GO:0006725	cellular aromatic compound metabolic process	25.6588	7.18681e-12	120	2266	475	19265
GO:0045931	positive regulation of mitotic cell cycle	25.5898	7.69989e-12	24	135	571	21396
GO:1901992	positive regulation of mitotic cell cycle phase transition	25.215	1.1201e-11	17	58	578	21473
GO:0000778	condensed nuclear chromosome kinetochore	25.2146	1.12051e-11	8	2	587	21529
GO:0000228	nuclear chromosome	25.0557	1.31356e-11	19	79	576	21452
GO:0032465	regulation of cytokinesis	24.9868	1.4073e-11	17	59	578	21472
GO:0097159	organic cyclic compound binding	24.6531	1.96476e-11	205	4806	390	16725
GO:0099081	supramolecular polymer	24.4992	2.29157e-11	52	637	543	20894
GO:0099512	supramolecular fiber	24.4992	2.29157e-11	52	637	543	20894
GO:0051302	regulation of cell division	24.4975	2.29555e-11	23	130	572	21401
GO:0099080	supramolecular complex	24.4458	2.4173e-11	52	638	543	20893
GO:0070192	chromosome organization involved in meiotic cell cycle	24.1866	3.13264e-11	16	53	579	21478
GO:1901265	nucleoside phosphate binding	24.0441	3.61221e-11	104	1895	491	19636
GO:0000166	nucleotide binding	24.0441	3.61221e-11	104	1895	491	19636
GO:0008144	drug binding	24.0075	3.74709e-11	90	1534	505	19997
GO:0044260	cellular macromolecule metabolic process	23.8878	4.22328e-11	164	3593	431	17938
GO:0003682	chromatin binding	23.7707	4.74794e-11	46	528	549	21003
GO:0048523	negative regulation of cellular process	23.6984	5.10428e-11	186	4267	409	17264
GO:0034502	protein localization to chromosome	23.669	5.25652e-11	15	46	580	21485
GO:0008092	cytoskeletal protein binding	23.5236	6.07875e-11	62	874	533	20657
GO:0005654	nucleoplasm	23.423	6.72227e-11	103	1890	492	19641
GO:0051129	negative regulation of cellular component organization	23.3001	7.60142e-11	52	660	543	20871
GO:0000796	condensin complex	23.2902	7.67706e-11	7	1	588	21530
GO:0000086	G2/M transition of mitotic cell cycle	23.1428	8.89635e-11	12	24	583	21507
GO:0000280	nuclear division	22.9275	1.1034e-10	15	49	580	21482
GO:0140013	meiotic nuclear division	22.9275	1.1034e-10	15	49	580	21482
GO:1901360	organic cyclic compound metabolic process	22.8156	1.23398e-10	123	2457	472	19074
GO:0010212	response to ionizing radiation	22.7889	1.26738e-10	20	104	575	21427
GO:0051656	establishment of organelle localization	22.5275	1.64598e-10	30	252	565	21279
GO:0048285	organelle fission	22.5108	1.67376e-10	17	71	578	21460
GO:0044839	cell cycle G2/M phase transition	22.4204	1.83208e-10	12	26	583	21505
GO:0071459	protein localization to chromosome, centromeric region	22.0279	2.71263e-10	9	9	586	21522
GO:0022414	reproductive process	21.9949	2.80385e-10	77	1269	518	20262
GO:0048519	negative regulation of biological process	21.8577	3.21606e-10	198	4738	397	16793
GO:0070925	organelle assembly	21.8456	3.25524e-10	40	442	555	21089
GO:0051053	negative regulation of DNA metabolic process	21.7825	3.46738e-10	21	124	574	21407
GO:0005488	binding	21.4293	4.93612e-10	420	12536	175	8995
GO:0045132	meiotic chromosome segregation	21.4102	5.03132e-10	9	10	586	21521
GO:0008608	attachment of spindle microtubules to kinetochore	21.4102	5.03132e-10	9	10	586	21521
GO:0006275	regulation of DNA replication	21.3643	5.26771e-10	18	89	577	21442
GO:0031109	microtubule polymerization or depolymerization	21.3233	5.48813e-10	11	22	584	21509
GO:0035639	purine ribonucleoside triphosphate binding	21.1906	6.26641e-10	89	1599	506	19932
GO:0031023	microtubule organizing center organization	21.1459	6.55326e-10	15	57	580	21474
GO:0017076	purine nucleotide binding	21.1449	6.55959e-10	92	1679	503	19852
GO:2001020	regulation of response to DNA damage stimulus	21.1371	6.61093e-10	24	172	571	21359
GO:0007076	mitotic chromosome condensation	21.1093	6.79715e-10	8	6	587	21525
GO:0051493	regulation of cytoskeleton organization	20.9979	7.59869e-10	41	476	554	21055
GO:2000779	regulation of double-strand break repair	20.9619	7.87704e-10	14	48	581	21483
GO:0051233	spindle midzone	20.9568	7.91709e-10	11	23	584	21508
GO:1902750	negative regulation of cell cycle G2/M phase transition	20.9222	8.19623e-10	13	39	582	21492
GO:0032555	purine ribonucleotide binding	20.7059	1.0175e-09	91	1668	504	19863
GO:0016887	ATPase activity	20.462	1.29854e-09	36	387	559	21144
GO:0034641	cellular nitrogen compound metabolic process	20.4109	1.36671e-09	125	2615	470	18916
GO:0000790	nuclear chromatin	20.3695	1.42446e-09	29	261	566	21270
GO:0032553	ribonucleotide binding	20.2808	1.55658e-09	91	1683	504	19848
GO:0010569	regulation of double-strand break repair via homologous recombination	20.2637	1.58333e-09	11	25	584	21506
GO:0097431	mitotic spindle pole	19.8825	2.31815e-09	10	19	585	21512
GO:0042770	signal transduction in response to DNA damage	19.6959	2.79369e-09	13	44	582	21487
GO:0071897	DNA biosynthetic process	19.6959	2.79369e-09	13	44	582	21487
GO:1902751	positive regulation of cell cycle G2/M phase transition	19.5013	3.39389e-09	10	20	585	21511
GO:0046605	regulation of centrosome cycle	19.4668	3.51312e-09	13	45	582	21486
GO:0003676	nucleic acid binding	19.4138	3.70421e-09	133	2892	462	18639
GO:0003777	microtubule motor activity	19.239	4.41151e-09	15	67	580	21464
GO:0097367	carbohydrate derivative binding	18.9256	6.0358e-09	100	1977	495	19554
GO:0051382	kinetochore assembly	18.7891	6.918e-09	7	5	588	21526
GO:0051988	regulation of attachment of spindle microtubules to kinetochore	18.7891	6.918e-09	7	5	588	21526
GO:0034501	protein localization to kinetochore	18.7891	6.918e-09	7	5	588	21526
GO:0007062	sister chromatid cohesion	18.7259	7.36958e-09	11	30	584	21501
GO:0019900	kinase binding	18.6484	7.96341e-09	51	739	544	20792
GO:0036094	small molecule binding	18.6447	7.99296e-09	110	2267	485	19264
GO:0031570	DNA integrity checkpoint	18.5061	9.18137e-09	14	60	581	21471
GO:0045910	negative regulation of DNA recombination	18.4466	9.74391e-09	11	31	584	21500
GO:0003697	single-stranded DNA binding	18.2537	1.18176e-08	16	85	579	21446
GO:0045005	DNA-dependent DNA replication maintenance of fidelity	18.1248	1.3443e-08	10	24	585	21507
GO:1901976	regulation of cell cycle checkpoint	18.1248	1.3443e-08	10	24	585	21507
GO:0007080	mitotic metaphase plate congression	18.1248	1.3443e-08	10	24	585	21507
GO:0000780	condensed nuclear chromosome, centromeric region	18.0029	1.51866e-08	8	11	587	21520
GO:0051225	spindle assembly	17.9898	1.53867e-08	13	52	582	21479
GO:0006950	response to stress	17.8462	1.77622e-08	119	2560	476	18971
GO:0016604	nuclear body	17.7879	1.88276e-08	44	602	551	20929
GO:0006282	regulation of DNA repair	17.6812	2.09488e-08	16	89	579	21442
GO:0010971	positive regulation of G2/M transition of mitotic cell cycle	17.6761	2.10563e-08	9	18	586	21513
GO:0000794	condensed nuclear chromosome	17.6564	2.14755e-08	11	34	584	21497
GO:0000781	chromosome, telomeric region	17.5424	2.4068e-08	16	90	579	21441
GO:0043933	protein-containing complex subunit organization	17.3427	2.93868e-08	77	1419	518	20112
GO:0019901	protein kinase binding	17.0339	4.00212e-08	46	664	549	20867
GO:0051304	chromosome separation	16.7647	5.23846e-08	7	8	588	21523
GO:0051298	centrosome duplication	16.7647	5.23846e-08	7	8	588	21523
GO:0043170	macromolecule metabolic process	16.7435	5.35046e-08	192	4856	403	16675
GO:0009314	response to radiation	16.4195	7.39809e-08	31	356	564	21175
GO:0051640	organelle localization	16.4168	7.41764e-08	32	376	563	21155
GO:0010032	meiotic chromosome condensation	16.3269	8.11594e-08	5	1	590	21530
GO:0032467	positive regulation of cytokinesis	16.3132	8.2271e-08	9	22	586	21509
GO:0019899	enzyme binding	16.2513	8.75327e-08	103	2176	492	19355
GO:0003774	motor activity	16.25	8.76393e-08	17	114	578	21417
GO:0033365	protein localization to organelle	16.2336	8.90895e-08	36	462	559	21069
GO:0045120	pronucleus	16.2282	8.95747e-08	8	15	587	21516
GO:0051054	positive regulation of DNA metabolic process	16.2106	9.11615e-08	23	210	572	21321
GO:0010972	negative regulation of G2/M transition of mitotic cell cycle	16.1485	9.70059e-08	10	31	585	21500
GO:0044380	protein localization to cytoskeleton	15.9008	1.24275e-07	10	32	585	21499
GO:0035173	histone kinase activity	15.7056	1.51059e-07	7	10	588	21521
GO:0051315	attachment of mitotic spindle microtubules to kinetochore	15.7001	1.51897e-07	6	5	589	21526
GO:0051653	spindle localization	15.6603	1.58062e-07	10	33	585	21498
GO:0090734	site of DNA damage	15.433	1.98405e-07	11	44	584	21487
GO:0008094	DNA-dependent ATPase activity	15.4043	2.04178e-07	13	67	582	21464
GO:0031297	replication fork processing	15.1406	2.65767e-07	8	18	587	21513
GO:0051299	centrosome separation	15.0966	2.77748e-07	5	2	590	21529
GO:0010997	anaphase-promoting complex binding	15.0966	2.77748e-07	5	2	590	21529
GO:0016772	transferase activity, transferring phosphorus-containing groups	14.9029	3.37101e-07	52	863	543	20668
GO:0072698	protein localization to microtubule cytoskeleton	14.8922	3.40732e-07	9	27	586	21504
GO:0007019	microtubule depolymerization	14.8005	3.7345e-07	7	12	588	21519
GO:0006261	DNA-dependent DNA replication	14.6374	4.39579e-07	9	28	586	21503
GO:0090329	regulation of DNA-dependent DNA replication	14.5541	4.77785e-07	10	38	585	21493
GO:0040001	establishment of mitotic spindle localization	14.5003	5.04207e-07	8	20	587	21511
GO:0000942	condensed nuclear chromosome outer kinetochore	14.4736	5.17829e-07	4	0	591	21531
GO:0031262	Ndc80 complex	14.4736	5.17829e-07	4	0	591	21531
GO:0051293	establishment of spindle localization	14.3911	5.62349e-07	9	29	586	21502
GO:0061982	meiosis I cell cycle process	14.3279	5.99082e-07	11	50	584	21481
GO:0034061	DNA polymerase activity	14.2012	6.7995e-07	8	21	587	21510
GO:0045934	negative regulation of nucleobase-containing compound metabolic process	14.1402	7.22742e-07	67	1273	528	20258
GO:0051307	meiotic chromosome separation	14.1382	7.2422e-07	5	3	590	21528
GO:0015630	microtubule cytoskeleton	14.0181	8.16595e-07	18	152	577	21379
GO:0048522	positive regulation of cellular process	13.9928	8.3753e-07	189	4949	406	16582
GO:0044774	mitotic DNA integrity checkpoint	13.957	8.68103e-07	10	41	585	21490
GO:0044451	nucleoplasm part	13.9385	8.84271e-07	54	943	541	20588
GO:0005721	pericentric heterochromatin	13.6515	1.1782e-06	7	15	588	21516
GO:0043073	germ cell nucleus	13.6401	1.19178e-06	8	23	587	21508
GO:0051294	establishment of spindle orientation	13.6401	1.19178e-06	8	23	587	21508
GO:0000079	regulation of cyclin-dependent protein serine/threonine kinase activity	13.5059	1.36287e-06	11	55	584	21476
GO:0044815	DNA packaging complex	13.4906	1.38388e-06	13	81	582	21450
GO:0017111	nucleoside-triphosphatase activity	13.3624	1.57326e-06	46	762	549	20769
GO:0016462	pyrophosphatase activity	13.3378	1.61241e-06	48	812	547	20719
GO:0060255	regulation of macromolecule metabolic process	13.3177	1.64514e-06	189	4999	406	16532
GO:0003887	DNA-directed DNA polymerase activity	13.312	1.65447e-06	7	16	588	21515
GO:0051641	cellular localization	13.3114	1.65558e-06	81	1690	514	19841
GO:0016817	hydrolase activity, acting on acid anhydrides	13.2734	1.71971e-06	48	814	547	20717
GO:0016818	hydrolase activity, acting on acid anhydrides, in phosphorus-containing anhydrides	13.2734	1.71971e-06	48	814	547	20717
GO:0010824	regulation of centrosome duplication	13.2699	1.72568e-06	9	34	586	21497
GO:0051445	regulation of meiotic cell cycle	13.2254	1.80413e-06	10	45	585	21486
GO:0071478	cellular response to radiation	13.1636	1.91921e-06	16	129	579	21402
GO:0000217	DNA secondary structure binding	12.9906	2.2817e-06	7	17	588	21514
GO:0051171	regulation of nitrogen compound metabolic process	12.9843	2.29611e-06	181	4764	414	16767
GO:0090231	regulation of spindle checkpoint	12.9625	2.3467e-06	6	10	589	21521
GO:1904029	regulation of cyclin-dependent protein kinase activity	12.9027	2.49136e-06	11	59	584	21472
GO:0032133	chromosome passenger complex	12.8858	2.53381e-06	4	1	591	21530
GO:0019222	regulation of metabolic process	12.8841	2.53803e-06	201	5426	394	16105
GO:0003684	damaged DNA binding	12.8841	2.53811e-06	10	47	585	21484
GO:0090307	mitotic spindle assembly	12.8776	2.55458e-06	8	26	587	21505
GO:0065003	protein-containing complex assembly	12.7271	2.96955e-06	64	1248	531	20283
GO:0000132	establishment of mitotic spindle orientation	12.6855	3.09575e-06	7	18	588	21513
GO:0065004	protein-DNA complex assembly	12.6084	3.34371e-06	15	119	580	21412
GO:0007018	microtubule-based movement	12.5637	3.49654e-06	21	225	574	21306
GO:0000800	lateral element	12.5502	3.54432e-06	6	11	589	21520
GO:1904666	regulation of ubiquitin protein ligase activity	12.5502	3.54432e-06	6	11	589	21520
GO:0010369	chromocenter	12.5502	3.54432e-06	6	11	589	21520
GO:0006325	chromatin organization	12.5375	3.58962e-06	38	593	557	20938
GO:0007140	male meiotic nuclear division	12.4834	3.78909e-06	9	38	586	21493
GO:0031323	regulation of cellular metabolic process	12.4496	3.91937e-06	188	5033	407	16498
GO:0000792	heterochromatin	12.4081	4.08549e-06	12	76	583	21455
GO:0042802	identical protein binding	12.3614	4.28052e-06	82	1763	513	19768
GO:0071479	cellular response to ionizing radiation	12.2443	4.81271e-06	10	51	585	21480
GO:0034613	cellular protein localization	12.2406	4.83039e-06	47	822	548	20709
GO:0031491	nucleosome binding	12.1207	5.44588e-06	9	40	586	21491
GO:0072401	signal transduction involved in DNA integrity checkpoint	12.1185	5.45773e-06	7	20	588	21511
GO:0072395	signal transduction involved in cell cycle checkpoint	12.1185	5.45773e-06	7	20	588	21511
GO:0072422	signal transduction involved in DNA damage checkpoint	12.1185	5.45773e-06	7	20	588	21511
GO:0000731	DNA synthesis involved in DNA repair	12.1185	5.45773e-06	7	20	588	21511
GO:0044237	cellular metabolic process	12.0976	5.57287e-06	213	5889	382	15642
GO:0007098	centrosome cycle	11.9815	6.25868e-06	8	30	587	21501
GO:0070727	cellular macromolecule localization	11.9693	6.33579e-06	47	831	548	20700
GO:0051781	positive regulation of cell division	11.9451	6.49099e-06	11	66	584	21465
GO:0008284	positive regulation of cell proliferation	11.847	7.16032e-06	50	912	545	20619
GO:0019219	regulation of nucleobase-containing compound metabolic process	11.8316	7.27125e-06	126	3103	469	18428
GO:0006333	chromatin assembly or disassembly	11.8173	7.3756e-06	11	67	584	21464
GO:0007099	centriole replication	11.8111	7.42142e-06	6	13	589	21518
GO:0043515	kinetochore binding	11.8088	7.4391e-06	4	2	591	21529
GO:0043168	anion binding	11.7322	8.03088e-06	107	2530	488	19001
GO:2001021	negative regulation of response to DNA damage stimulus	11.655	8.67581e-06	10	55	585	21476
GO:0007127	meiosis I	11.6013	9.15448e-06	7	22	588	21509
GO:0072425	signal transduction involved in G2 DNA damage checkpoint	11.5786	9.3642e-06	5	7	590	21524
GO:0080135	regulation of cellular response to stress	11.5724	9.42238e-06	37	596	558	20935
GO:0006807	nitrogen compound metabolic process	11.5436	9.69747e-06	202	5569	393	15962
GO:0001556	oocyte maturation	11.4774	1.03615e-05	6	14	589	21517
GO:0007143	female meiotic nuclear division	11.4774	1.03615e-05	6	14	589	21517
GO:0090224	regulation of spindle organization	11.3827	1.13903e-05	8	33	587	21498
GO:0044818	mitotic G2/M transition checkpoint	11.3589	1.16651e-05	7	23	588	21508
GO:1990752	microtubule end	11.3589	1.16651e-05	7	23	588	21508
GO:0051173	positive regulation of nitrogen compound metabolic process	11.2813	1.2607e-05	117	2862	478	18669
GO:0080090	regulation of primary metabolic process	11.2248	1.33398e-05	181	4902	414	16629
GO:0010604	positive regulation of macromolecule metabolic process	11.1763	1.40015e-05	121	2992	474	18539
GO:0022616	DNA strand elongation	11.1155	1.48801e-05	5	8	590	21523
GO:0042623	ATPase activity, coupled	11.0817	1.53912e-05	24	312	571	21219
GO:0045740	positive regulation of DNA replication	11.0129	1.6488e-05	8	35	587	21496
GO:0050789	regulation of biological process	10.9973	1.6747e-05	345	10613	250	10918
GO:0051256	mitotic spindle midzone assembly	10.983	1.69876e-05	4	3	591	21528
GO:1904668	positive regulation of ubiquitin protein ligase activity	10.983	1.69876e-05	4	3	591	21528
GO:0005730	nucleolus	10.9316	1.78835e-05	39	664	556	20867
GO:0006284	base-excision repair	10.9028	1.84068e-05	7	25	588	21506
GO:0031935	regulation of chromatin silencing	10.9028	1.84068e-05	7	25	588	21506
GO:0071539	protein localization to centrosome	10.8684	1.90518e-05	6	16	589	21515
GO:0098534	centriole assembly	10.8684	1.90518e-05	6	16	589	21515
GO:1905508	protein localization to microtubule organizing center	10.8684	1.90518e-05	6	16	589	21515
GO:0097149	centralspindlin complex	10.8528	1.93512e-05	3	0	592	21531
GO:0000799	nuclear condensin complex	10.8528	1.93512e-05	3	0	592	21531
GO:0005720	nuclear heterochromatin	10.8358	1.96813e-05	8	36	587	21495
GO:0004536	deoxyribonuclease activity	10.835	1.96983e-05	9	48	586	21483
GO:0009893	positive regulation of metabolic process	10.7897	2.06111e-05	128	3236	467	18295
GO:0048518	positive regulation of biological process	10.7518	2.14061e-05	200	5571	395	15960
GO:0104004	cellular response to environmental stimulus	10.735	2.17687e-05	19	216	576	21315
GO:0071214	cellular response to abiotic stimulus	10.735	2.17687e-05	19	216	576	21315
GO:0051338	regulation of transferase activity	10.7093	2.23372e-05	43	772	552	20759
GO:0000076	DNA replication checkpoint	10.696	2.26349e-05	5	9	590	21522
GO:1903504	regulation of mitotic spindle checkpoint	10.696	2.26349e-05	5	9	590	21522
GO:1990023	mitotic spindle midzone	10.696	2.26349e-05	5	9	590	21522
GO:0090266	regulation of mitotic cell cycle spindle assembly checkpoint	10.696	2.26349e-05	5	9	590	21522
GO:0071824	protein-DNA complex subunit organization	10.6739	2.31422e-05	16	160	579	21371
GO:0035861	site of double-strand break	10.6637	2.33779e-05	8	37	587	21494
GO:0000784	nuclear chromosome, telomeric region	10.6031	2.48377e-05	10	63	585	21468
GO:0008283	cell proliferation	10.5896	2.51763e-05	33	528	562	21003
GO:0031492	nucleosomal DNA binding	10.589	2.5192e-05	6	17	589	21514
GO:0035371	microtubule plus-end	10.589	2.5192e-05	6	17	589	21514
GO:0032506	cytokinetic process	10.4805	2.80789e-05	7	27	588	21504
GO:0031325	positive regulation of cellular metabolic process	10.3843	3.09153e-05	119	2984	476	18547
GO:0050794	regulation of cellular process	10.3822	3.0979e-05	326	9988	269	11543
GO:0097435	supramolecular fiber organization	10.3624	3.15973e-05	27	394	568	21137
GO:0006301	postreplication repair	10.3242	3.28288e-05	6	18	589	21513
GO:0016321	female meiosis chromosome segregation	10.3114	3.32509e-05	4	4	591	21527
GO:0070601	centromeric sister chromatid cohesion	10.3114	3.32509e-05	4	4	591	21527
GO:0006271	DNA strand elongation involved in DNA replication	10.3114	3.32509e-05	4	4	591	21527
GO:0040020	regulation of meiotic nuclear division	10.2807	3.42902e-05	7	28	588	21503
GO:0034622	cellular protein-containing complex assembly	10.2761	3.4448e-05	38	660	557	20871
GO:0016301	kinase activity	10.2142	3.6647e-05	41	738	554	20793
GO:0044238	primary metabolic process	10.1743	3.81386e-05	214	6094	381	15437
GO:0031965	nuclear membrane	10.1624	3.8595e-05	18	206	577	21325
GO:0022412	cellular process involved in reproduction in multicellular organism	10.1289	3.99077e-05	26	377	569	21154
GO:0090344	negative regulation of cell aging	10.0727	4.22182e-05	6	19	589	21512
GO:0065007	biological regulation	10.0543	4.30016e-05	358	11188	237	10343
GO:2000113	negative regulation of cellular macromolecule biosynthetic process	10.0207	4.44697e-05	60	1255	535	20276
GO:0043142	single-stranded DNA-dependent ATPase activity	9.96054	4.7227e-05	5	11	590	21520
GO:0031399	regulation of protein modification process	9.95881	4.73089e-05	74	1656	521	19875
GO:0060236	regulation of mitotic spindle organization	9.90129	5.01101e-05	7	30	588	21501
GO:0016310	phosphorylation	9.88929	5.07148e-05	46	880	549	20651
GO:0000077	DNA damage checkpoint	9.88308	5.1031e-05	9	55	586	21476
GO:0048608	reproductive structure development	9.86734	5.18405e-05	20	252	575	21279
GO:0071704	organic substance metabolic process	9.81404	5.46784e-05	223	6434	372	15097
GO:1901978	positive regulation of cell cycle checkpoint	9.74517	5.8577e-05	4	5	591	21526
GO:0051255	spindle midzone assembly	9.74517	5.8577e-05	4	5	591	21526
GO:0051292	nuclear pore complex assembly	9.74517	5.8577e-05	4	5	591	21526
GO:0006334	nucleosome assembly	9.72885	5.95406e-05	11	86	584	21445
GO:0009628	response to abiotic stimulus	9.68756	6.20505e-05	44	835	551	20696
GO:0034645	cellular macromolecule biosynthetic process	9.65053	6.43917e-05	42	784	553	20747
GO:0032155	cell division site part	9.57865	6.91902e-05	8	44	587	21487
GO:0051261	protein depolymerization	9.54641	7.14575e-05	7	32	588	21499
GO:0051539	4 iron, 4 sulfur cluster binding	9.54641	7.14575e-05	7	32	588	21499
GO:0004386	helicase activity	9.51525	7.37189e-05	13	122	582	21409
GO:1902806	regulation of cell cycle G1/S phase transition	9.49451	7.52639e-05	12	105	583	21426
GO:0042585	germinal vesicle	9.48673	7.58514e-05	3	1	592	21530
GO:0000444	MIS12/MIND type complex	9.48673	7.58514e-05	3	1	592	21530
GO:0005658	alpha DNA polymerase:primase complex	9.48673	7.58514e-05	3	1	592	21530
GO:0006269	DNA replication, synthesis of RNA primer	9.48673	7.58514e-05	3	1	592	21530
GO:0005829	cytosol	9.46235	7.77241e-05	115	2925	480	18606
GO:0031327	negative regulation of cellular biosynthetic process	9.42082	8.102e-05	62	1340	533	20191
GO:0051984	positive regulation of chromosome segregation	9.38643	8.38545e-05	6	22	589	21509
GO:0031110	regulation of microtubule polymerization or depolymerization	9.37586	8.47451e-05	10	74	585	21457
GO:0010558	negative regulation of macromolecule biosynthetic process	9.34912	8.7042e-05	60	1287	535	20244
GO:0005635	nuclear envelope	9.30222	9.12213e-05	14	143	581	21388
GO:0009890	negative regulation of biosynthetic process	9.28982	9.23593e-05	63	1375	532	20156
GO:2000045	regulation of G1/S transition of mitotic cell cycle	9.26682	9.45088e-05	11	91	584	21440
GO:0033314	mitotic DNA replication checkpoint	9.25585	9.55509e-05	4	6	591	21525
GO:0008297	single-stranded DNA exodeoxyribonuclease activity	9.25585	9.55509e-05	4	6	591	21525
GO:0045935	positive regulation of nucleobase-containing compound metabolic process	9.25113	9.6003e-05	74	1695	521	19836
GO:0031324	negative regulation of cellular metabolic process	9.22134	9.89057e-05	93	2264	502	19267
GO:0032154	cleavage furrow	9.21333	9.97014e-05	7	34	588	21497
GO:0015629	actin cytoskeleton	9.07521	0.000114468	16	185	579	21346
GO:0046599	regulation of centriole replication	9.04835	0.000117585	5	14	590	21517
GO:0031616	spindle pole centrosome	9.04835	0.000117585	5	14	590	21517
GO:0031936	negative regulation of chromatin silencing	9.04835	0.000117585	5	14	590	21517
GO:0045171	intercellular bridge	9.03756	0.000118861	8	48	587	21483
GO:0042127	regulation of cell proliferation	8.91045	0.000134971	68	1539	527	19992
GO:0051785	positive regulation of nuclear division	8.83734	0.000145208	9	64	586	21467
GO:2000105	positive regulation of DNA-dependent DNA replication	8.82535	0.000146959	4	7	591	21524
GO:0031055	chromatin remodeling at centromere	8.82535	0.000146959	4	7	591	21524
GO:0044843	cell cycle G1/S phase transition	8.78497	0.000153016	8	50	587	21481
GO:0051258	protein polymerization	8.78497	0.000153016	8	50	587	21481
GO:0051347	positive regulation of transferase activity	8.76869	0.000155527	30	509	565	21022
GO:0004672	protein kinase activity	8.73708	0.000160523	33	585	562	20946
GO:0042393	histone binding	8.70648	0.00016551	17	212	578	21319
GO:0006468	protein phosphorylation	8.69806	0.00016691	37	689	558	20842
GO:0044837	actomyosin contractile ring organization	8.59069	0.000185828	3	2	592	21529
GO:0072757	cellular response to camptothecin	8.59069	0.000185828	3	2	592	21529
GO:0098536	deuterosome	8.59069	0.000185828	3	2	592	21529
GO:0000912	assembly of actomyosin apparatus involved in cytokinesis	8.59069	0.000185828	3	2	592	21529
GO:0000915	actomyosin contractile ring assembly	8.59069	0.000185828	3	2	592	21529
GO:0051754	meiotic sister chromatid cohesion, centromeric	8.59069	0.000185828	3	2	592	21529
GO:0006297	nucleotide-excision repair, DNA gap filling	8.59069	0.000185828	3	2	592	21529
GO:0007100	mitotic centrosome separation	8.59069	0.000185828	3	2	592	21529
GO:0061673	mitotic spindle astral microtubule	8.59069	0.000185828	3	2	592	21529
GO:0009059	macromolecule biosynthetic process	8.54488	0.000194539	44	881	551	20650
GO:2000780	negative regulation of double-strand break repair	8.53327	0.00019681	5	16	590	21515
GO:0001741	XY body	8.53327	0.00019681	5	16	590	21515
GO:0051172	negative regulation of nitrogen compound metabolic process	8.51584	0.000200271	86	2098	509	19433
GO:0072687	meiotic spindle	8.44136	0.000215757	4	8	591	21523
GO:0097329	response to antimetabolite	8.44136	0.000215757	4	8	591	21523
GO:0008278	cohesin complex	8.44136	0.000215757	4	8	591	21523
GO:0045815	positive regulation of gene expression, epigenetic	8.42217	0.000219936	6	27	589	21504
GO:0004674	protein serine/threonine kinase activity	8.31368	0.000245141	26	425	569	21106
GO:0045738	negative regulation of DNA repair	8.29769	0.000249092	5	17	590	21514
GO:0071312	cellular response to alkaloid	8.29769	0.000249092	5	17	590	21514
GO:0010556	regulation of macromolecule biosynthetic process	8.28378	0.00025258	117	3078	478	18453
GO:0051321	meiotic cell cycle	8.27807	0.000254028	14	159	581	21372
GO:0031967	organelle envelope	8.27807	0.000254028	14	159	581	21372
GO:0031975	envelope	8.27807	0.000254028	14	159	581	21372
GO:0031032	actomyosin structure organization	8.25591	0.00025972	10	86	585	21445
GO:0008156	negative regulation of DNA replication	8.25081	0.000261048	6	28	589	21503
GO:0050896	response to stimulus	8.22803	0.000267063	168	4740	427	16791
GO:0016779	nucleotidyltransferase activity	8.19547	0.000275902	11	104	584	21427
GO:0008104	protein localization	8.17471	0.000281688	70	1640	525	19891
GO:0034728	nucleosome organization	8.13355	0.000293524	12	123	583	21408
GO:0031099	regeneration	8.13278	0.000293749	9	71	586	21460
GO:0010638	positive regulation of organelle organization	8.1167	0.000298512	30	530	565	21001
GO:0042575	DNA polymerase complex	8.09508	0.000305036	4	9	591	21522
GO:0046606	negative regulation of centrosome cycle	8.09508	0.000305036	4	9	591	21522
GO:0046785	microtubule polymerization	8.09508	0.000305036	4	9	591	21522
GO:0008296	3'-5'-exodeoxyribonuclease activity	8.09508	0.000305036	4	9	591	21522
GO:0031497	chromatin assembly	8.08553	0.000307964	6	29	589	21502
GO:0008536	Ran GTPase binding	8.08553	0.000307964	6	29	589	21502
GO:0016572	histone phosphorylation	8.0748	0.000311286	5	18	590	21513
GO:0016895	exodeoxyribonuclease activity, producing 5'-phosphomonoesters	8.0748	0.000311286	5	18	590	21513
GO:0006270	DNA replication initiation	8.0748	0.000311286	5	18	590	21513
GO:0009411	response to UV	8.06538	0.000314232	12	124	583	21407
GO:0061695	transferase complex, transferring phosphorus-containing groups	8.05591	0.000317221	15	183	580	21348
GO:0019220	regulation of phosphate metabolic process	8.05587	0.000317236	68	1588	527	19943
GO:0051174	regulation of phosphorus metabolic process	8.0391	0.000322601	68	1589	527	19942
GO:0032392	DNA geometric change	7.92597	0.000361239	6	30	589	21501
GO:0044784	metaphase/anaphase transition of cell cycle	7.91776	0.000364216	3	3	592	21528
GO:1901563	response to camptothecin	7.91776	0.000364216	3	3	592	21528
GO:0000706	meiotic DNA double-strand break processing	7.91776	0.000364216	3	3	592	21528
GO:0005828	kinetochore microtubule	7.91776	0.000364216	3	3	592	21528
GO:0031536	positive regulation of exit from mitosis	7.91776	0.000364216	3	3	592	21528
GO:0007091	metaphase/anaphase transition of mitotic cell cycle	7.91776	0.000364216	3	3	592	21528
GO:0008310	single-stranded DNA 3'-5' exodeoxyribonuclease activity	7.91776	0.000364216	3	3	592	21528
GO:0035174	histone serine kinase activity	7.91776	0.000364216	3	3	592	21528
GO:0001673	male germ cell nucleus	7.8634	0.000384564	5	19	590	21512
GO:0017053	transcriptional repressor complex	7.85509	0.000387774	9	74	586	21457
GO:0033036	macromolecule localization	7.83038	0.000397474	70	1661	525	19870
GO:0043167	ion binding	7.79357	0.000412377	180	5184	415	16347
GO:0000212	meiotic spindle organization	7.78004	0.000417996	4	10	591	21521
GO:0051782	negative regulation of cell division	7.78004	0.000417996	4	10	591	21521
GO:0006999	nuclear pore organization	7.78004	0.000417996	4	10	591	21521
GO:0008406	gonad development	7.7636	0.000424924	10	92	585	21439
GO:2000112	regulation of cellular macromolecule biosynthetic process	7.73199	0.000438569	113	2996	482	18535
GO:0043624	cellular protein complex disassembly	7.68491	0.00045971	7	45	588	21486
GO:0004529	exodeoxyribonuclease activity	7.66246	0.000470151	5	20	590	21511
GO:0031100	animal organ regeneration	7.66246	0.000470151	5	20	590	21511
GO:0042325	regulation of phosphorylation	7.65616	0.000473121	62	1435	533	20096
GO:0006928	movement of cell or subcellular component	7.50736	0.000549027	53	1182	542	20349
GO:0044877	protein-containing complex binding	7.49468	0.000556034	52	1154	543	20377
GO:0046931	pore complex assembly	7.49129	0.000557921	4	11	591	21520
GO:0000400	four-way junction DNA binding	7.49129	0.000557921	4	11	591	21520
GO:0000722	telomere maintenance via recombination	7.49129	0.000557921	4	11	591	21520
GO:0000729	DNA double-strand break processing	7.49129	0.000557921	4	11	591	21520
GO:0007064	mitotic sister chromatid cohesion	7.49129	0.000557921	4	11	591	21520
GO:0016773	phosphotransferase activity, alcohol group as acceptor	7.4856	0.000561109	35	683	560	20848
GO:0003690	double-stranded DNA binding	7.47866	0.000565014	43	901	552	20630
GO:0004520	endodeoxyribonuclease activity	7.47835	0.000565187	6	33	589	21498
GO:2000241	regulation of reproductive process	7.46801	0.000571063	13	153	582	21378
GO:0031326	regulation of cellular biosynthetic process	7.38859	0.000618265	119	3217	476	18314
GO:0017108	5'-flap endonuclease activity	7.37834	0.000624638	3	4	592	21527
GO:0032584	growth cone membrane	7.37834	0.000624638	3	4	592	21527
GO:0034080	CENP-A containing nucleosome assembly	7.37834	0.000624638	3	4	592	21527
GO:0035184	histone threonine kinase activity	7.37834	0.000624638	3	4	592	21527
GO:0035404	histone-serine phosphorylation	7.37834	0.000624638	3	4	592	21527
GO:0036310	annealing helicase activity	7.37834	0.000624638	3	4	592	21527
GO:0090232	positive regulation of spindle checkpoint	7.37834	0.000624638	3	4	592	21527
GO:0090267	positive regulation of mitotic cell cycle spindle assembly checkpoint	7.37834	0.000624638	3	4	592	21527
GO:0090306	spindle assembly involved in meiosis	7.37834	0.000624638	3	4	592	21527
GO:0009889	regulation of biosynthetic process	7.34692	0.000644572	121	3285	474	18246
GO:0003678	DNA helicase activity	7.33855	0.000649992	6	34	589	21497
GO:0010605	negative regulation of macromolecule metabolic process	7.31097	0.00066817	89	2275	506	19256
GO:0051446	positive regulation of meiotic cell cycle	7.28844	0.00068339	5	22	590	21509
GO:0008574	ATP-dependent microtubule motor activity, plus-end-directed	7.28844	0.00068339	5	22	590	21509
GO:0005881	cytoplasmic microtubule	7.28183	0.000687926	8	64	587	21467
GO:0045004	DNA replication proofreading	7.23353	0.000721967	2	0	593	21531
GO:0021551	central nervous system morphogenesis	7.23353	0.000721967	2	0	593	21531
GO:0072354	histone kinase activity (H3-T3 specific)	7.23353	0.000721967	2	0	593	21531
GO:0072355	histone H3-T3 phosphorylation	7.23353	0.000721967	2	0	593	21531
GO:0097125	cyclin B1-CDK1 complex	7.23353	0.000721967	2	0	593	21531
GO:1902298	cell cycle DNA replication maintenance of fidelity	7.23353	0.000721967	2	0	593	21531
GO:0051316	attachment of spindle microtubules to kinetochore involved in meiotic chromosome segregation	7.23353	0.000721967	2	0	593	21531
GO:0051455	attachment of spindle microtubules to kinetochore involved in homologous chromosome segregation	7.23353	0.000721967	2	0	593	21531
GO:0031436	BRCA1-BARD1 complex	7.23353	0.000721967	2	0	593	21531
GO:0007057	spindle assembly involved in female meiosis I	7.23353	0.000721967	2	0	593	21531
GO:0032877	positive regulation of DNA endoreduplication	7.23353	0.000721967	2	0	593	21531
GO:1990077	primosome complex	7.23353	0.000721967	2	0	593	21531
GO:1990426	mitotic recombination-dependent replication fork processing	7.23353	0.000721967	2	0	593	21531
GO:1990505	mitotic DNA replication maintenance of fidelity	7.23353	0.000721967	2	0	593	21531
GO:0001833	inner cell mass cell proliferation	7.225	0.000728152	4	12	591	21519
GO:0003688	DNA replication origin binding	7.225	0.000728152	4	12	591	21519
GO:0002027	regulation of heart rate	7.17545	0.00076514	9	82	586	21449
GO:0000082	G1/S transition of mitotic cell cycle	7.1193	0.000809334	7	50	588	21481
GO:0006303	double-strand break repair via nonhomologous end joining	7.11389	0.000813724	5	23	590	21508
GO:0000723	telomere maintenance	7.09815	0.000826636	8	66	587	21465
GO:0032200	telomere organization	7.09815	0.000826636	8	66	587	21465
GO:0000307	cyclin-dependent protein kinase holoenzyme complex	7.07157	0.0008489	6	36	589	21495
GO:0051130	positive regulation of cellular component organization	7.06996	0.000850267	52	1177	543	20354
GO:0043549	regulation of kinase activity	7.05088	0.000866642	34	674	561	20857
GO:0003824	catalytic activity	7.02502	0.00088935	187	5503	408	16028
GO:0008152	metabolic process	6.9784	0.000931791	228	6914	367	14617
GO:0016584	nucleosome positioning	6.97811	0.000932068	4	13	591	21518
GO:2000001	regulation of DNA damage checkpoint	6.97811	0.000932068	4	13	591	21518
GO:0009892	negative regulation of metabolic process	6.95249	0.000956247	96	2522	499	19009
GO:0000726	non-recombinational repair	6.94679	0.00096172	5	24	590	21507
GO:0051642	centrosome localization	6.94679	0.00096172	5	24	590	21507
GO:0032508	DNA duplex unwinding	6.94679	0.00096172	5	24	590	21507
GO:0016538	cyclin-dependent protein serine/threonine kinase regulator activity	6.94397	0.000964438	6	37	589	21494
GO:0044773	mitotic DNA damage checkpoint	6.94397	0.000964438	6	37	589	21494
GO:0031490	chromatin DNA binding	6.94097	0.000967335	9	85	586	21446
GO:0046602	regulation of mitotic centrosome separation	6.9285	0.00097947	3	5	592	21526
GO:1901201	regulation of extracellular matrix assembly	6.9285	0.00097947	3	5	592	21526
GO:1901857	positive regulation of cellular respiration	6.9285	0.00097947	3	5	592	21526
GO:0048256	flap endonuclease activity	6.9285	0.00097947	3	5	592	21526
GO:0098532	histone H3-K27 trimethylation	6.9285	0.00097947	3	5	592	21526
GO:0000019	regulation of mitotic recombination	6.9285	0.00097947	3	5	592	21526
GO:0000235	astral microtubule	6.9285	0.00097947	3	5	592	21526
GO:0001674	female germ cell nucleus	6.9285	0.00097947	3	5	592	21526
GO:0005049	nuclear export signal receptor activity	6.9285	0.00097947	3	5	592	21526
GO:0010216	maintenance of DNA methylation	6.9285	0.00097947	3	5	592	21526
GO:0065009	regulation of molecular function	6.92321	0.000984665	90	2336	505	19195
GO:0006915	apoptotic process	6.82531	0.00108594	31	603	564	20928
GO:1902808	positive regulation of cell cycle G1/S phase transition	6.82003	0.00109169	6	38	589	21493
GO:1905268	negative regulation of chromatin organization	6.80955	0.00110319	7	53	588	21478
GO:0016740	transferase activity	6.79365	0.00112087	84	2159	511	19372
GO:0061842	microtubule organizing center localization	6.78659	0.00112881	5	25	590	21506
GO:0004519	endonuclease activity	6.75463	0.00116547	10	106	585	21425
GO:2000243	positive regulation of reproductive process	6.74971	0.00117122	8	70	587	21461
GO:2000104	negative regulation of DNA-dependent DNA replication	6.74814	0.00117306	4	14	591	21517
GO:0000712	resolution of meiotic recombination intermediates	6.74814	0.00117306	4	14	591	21517
GO:0006312	mitotic recombination	6.74814	0.00117306	4	14	591	21517
GO:0010557	positive regulation of macromolecule biosynthetic process	6.7356	0.00118787	68	1672	527	19859
GO:0045892	negative regulation of transcription, DNA-templated	6.73429	0.00118942	48	1080	547	20451
GO:0044087	regulation of cellular component biogenesis	6.71023	0.00121838	41	882	554	20649
GO:0090342	regulation of cell aging	6.69958	0.00123143	6	39	589	21492
GO:1903507	negative regulation of nucleic acid-templated transcription	6.67954	0.00125635	48	1083	547	20448
GO:0008584	male gonad development	6.66629	0.00127311	8	71	587	21460
GO:1902679	negative regulation of RNA biosynthetic process	6.66137	0.00127939	48	1084	547	20447
GO:0034451	centriolar satellite	6.63281	0.00131646	5	26	590	21505
GO:0030315	T-tubule	6.61395	0.00134152	7	55	588	21476
GO:0005643	nuclear pore	6.61395	0.00134152	7	55	588	21476
GO:0045860	positive regulation of protein kinase activity	6.59937	0.00136123	23	404	572	21127
GO:0098727	maintenance of cell number	6.59931	0.00136131	11	128	584	21403
GO:0006305	DNA alkylation	6.58246	0.00138444	6	40	589	21491
GO:0006306	DNA methylation	6.58246	0.00138444	6	40	589	21491
GO:0032502	developmental process	6.55337	0.0014253	158	4579	437	16952
GO:0072711	cellular response to hydroxyurea	6.54317	0.00143992	3	6	592	21525
GO:1901993	regulation of meiotic cell cycle phase transition	6.54317	0.00143992	3	6	592	21525
GO:0031618	nuclear pericentric heterochromatin	6.54317	0.00143992	3	6	592	21525
GO:0060249	anatomical structure homeostasis	6.54143	0.00144242	16	237	579	21294
GO:0022403	cell cycle phase	6.53308	0.00145452	4	15	591	21516
GO:0090723	growth cone part	6.53308	0.00145452	4	15	591	21516
GO:0061351	neural precursor cell proliferation	6.5192	0.00147485	7	56	588	21475
GO:0018105	peptidyl-serine phosphorylation	6.51151	0.00148623	12	150	583	21381
GO:0051438	regulation of ubiquitin-protein transferase activity	6.46851	0.00155153	6	41	589	21490
GO:1990939	ATP-dependent microtubule motor activity	6.46851	0.00155153	6	41	589	21490
GO:0012501	programmed cell death	6.45837	0.00156735	32	645	563	20886
GO:0051536	iron-sulfur cluster binding	6.42639	0.00161828	7	57	588	21474
GO:0051540	metal cluster binding	6.42639	0.00161828	7	57	588	21474
GO:0043069	negative regulation of programmed cell death	6.41144	0.00164265	41	897	554	20634
GO:0019904	protein domain specific binding	6.40671	0.00165045	36	757	559	20774
GO:0046982	protein heterodimerization activity	6.38115	0.00169317	28	541	567	20990
GO:1902275	regulation of chromatin organization	6.37279	0.0017074	13	174	582	21357
GO:0016529	sarcoplasmic reticulum	6.33546	0.00177234	7	58	588	21473
GO:0045737	positive regulation of cyclin-dependent protein serine/threonine kinase activity	6.33124	0.00177982	4	16	591	21515
GO:0046653	tetrahydrofolate metabolic process	6.33124	0.00177982	4	16	591	21515
GO:0006338	chromatin remodeling	6.31179	0.00181478	10	113	585	21418
GO:0043085	positive regulation of catalytic activity	6.29155	0.00185189	44	989	551	20542
GO:0033674	positive regulation of kinase activity	6.28924	0.00185617	24	440	571	21091
GO:0070365	hepatocyte differentiation	6.2066	0.00201607	3	7	592	21524
GO:0072710	response to hydroxyurea	6.2066	0.00201607	3	7	592	21524
GO:0051177	meiotic sister chromatid cohesion	6.2066	0.00201607	3	7	592	21524
GO:0001931	uropod	6.2066	0.00201607	3	7	592	21524
GO:0032875	regulation of DNA endoreduplication	6.2066	0.00201607	3	7	592	21524
GO:0000803	sex chromosome	6.20577	0.00201775	5	29	590	21502
GO:0048856	anatomical structure development	6.20341	0.00202252	115	3197	480	18334
GO:0043625	delta DNA polymerase complex	6.15295	0.0021272	2	1	593	21530
GO:0045298	tubulin complex	6.15295	0.0021272	2	1	593	21530
GO:0071139	resolution of recombination intermediates	6.15295	0.0021272	2	1	593	21530
GO:0072034	renal vesicle induction	6.15295	0.0021272	2	1	593	21530
GO:0097195	pilomotor reflex	6.15295	0.0021272	2	1	593	21530
GO:1901492	positive regulation of lymphangiogenesis	6.15295	0.0021272	2	1	593	21530
GO:0110030	regulation of G2/MI transition of meiotic cell cycle	6.15295	0.0021272	2	1	593	21530
GO:0110032	positive regulation of G2/MI transition of meiotic cell cycle	6.15295	0.0021272	2	1	593	21530
GO:0000818	nuclear MIS12/MIND complex	6.15295	0.0021272	2	1	593	21530
GO:0051908	double-stranded DNA 5'-3' exodeoxyribonuclease activity	6.15295	0.0021272	2	1	593	21530
GO:0003896	DNA primase activity	6.15295	0.0021272	2	1	593	21530
GO:0005250	A-type (transient outward) potassium channel activity	6.15295	0.0021272	2	1	593	21530
GO:0006273	lagging strand elongation	6.15295	0.0021272	2	1	593	21530
GO:0007056	spindle assembly involved in female meiosis	6.15295	0.0021272	2	1	593	21530
GO:0007089	traversing start control point of mitotic cell cycle	6.15295	0.0021272	2	1	593	21530
GO:0032954	regulation of cytokinetic process	6.15295	0.0021272	2	1	593	21530
GO:0033567	DNA replication, Okazaki fragment processing	6.15295	0.0021272	2	1	593	21530
GO:0010705	meiotic DNA double-strand break processing involved in reciprocal meiotic recombination	6.15295	0.0021272	2	1	593	21530
GO:0061184	positive regulation of dermatome development	6.15295	0.0021272	2	1	593	21530
GO:1990423	RZZ complex	6.15295	0.0021272	2	1	593	21530
GO:0014701	junctional sarcoplasmic reticulum membrane	6.15295	0.0021272	2	1	593	21530
GO:0014719	skeletal muscle satellite cell activation	6.15295	0.0021272	2	1	593	21530
GO:0051494	negative regulation of cytoskeleton organization	6.15249	0.00212817	11	136	584	21395
GO:0043066	negative regulation of apoptotic process	6.15165	0.00212996	40	882	555	20649
GO:0034237	protein kinase A regulatory subunit binding	6.14122	0.00215229	4	17	591	21514
GO:0004518	nuclease activity	6.13923	0.00215658	13	179	582	21352
GO:0019722	calcium-mediated signaling	6.13286	0.00217037	10	116	585	21415
GO:0060548	negative regulation of cell death	6.07413	0.00230165	44	1001	551	20530
GO:0042162	telomeric DNA binding	6.07366	0.00230272	5	30	590	21501
GO:0031401	positive regulation of protein modification process	6.07235	0.00230574	49	1147	546	20384
GO:0016363	nuclear matrix	6.04641	0.00236634	8	79	587	21452
GO:0001932	regulation of protein phosphorylation	5.97818	0.00253344	55	1331	540	20200
GO:0071168	protein localization to chromatin	5.96182	0.00257522	4	18	591	21513
GO:0007063	regulation of sister chromatid cohesion	5.96182	0.00257522	4	18	591	21513
GO:0007141	male meiosis I	5.96182	0.00257522	4	18	591	21513
GO:0034399	nuclear periphery	5.96182	0.00257522	4	18	591	21513
GO:2001252	positive regulation of chromosome organization	5.96052	0.00257856	12	161	583	21370
GO:0060969	negative regulation of gene silencing	5.94616	0.00261586	5	31	590	21500
GO:1903827	regulation of cellular protein localization	5.93817	0.00263686	25	479	570	21052
GO:0042612	MHC class I protein complex	5.90823	0.00271699	3	8	592	21523
GO:0043596	nuclear replication fork	5.90823	0.00271699	3	8	592	21523
GO:0070734	histone H3-K27 methylation	5.90823	0.00271699	3	8	592	21523
GO:0097421	liver regeneration	5.90823	0.00271699	3	8	592	21523
GO:0045859	regulation of protein kinase activity	5.89668	0.00274856	30	615	565	20916
GO:0031328	positive regulation of cellular biosynthetic process	5.88066	0.00279293	69	1764	526	19767
GO:1903829	positive regulation of cellular protein localization	5.84949	0.00288137	17	279	578	21252
GO:0042391	regulation of membrane potential	5.82478	0.00295346	22	405	573	21126
GO:0051253	negative regulation of RNA metabolic process	5.8103	0.00299652	49	1163	546	20368
GO:0042327	positive regulation of phosphorylation	5.80872	0.00300125	43	987	552	20544
GO:0050790	regulation of catalytic activity	5.80526	0.00301168	67	1708	528	19823
GO:0017056	structural constituent of nuclear pore	5.79201	0.00305184	4	19	591	21512
GO:1904031	positive regulation of cyclin-dependent protein kinase activity	5.79201	0.00305184	4	19	591	21512
GO:0006730	one-carbon metabolic process	5.79201	0.00305184	4	19	591	21512
GO:0009891	positive regulation of biosynthetic process	5.76269	0.00314263	70	1804	525	19727
GO:0044093	positive regulation of molecular function	5.75194	0.0031766	55	1346	540	20185
GO:0016605	PML body	5.74672	0.00319323	7	65	588	21466
GO:0018107	peptidyl-threonine phosphorylation	5.74672	0.00319323	7	65	588	21466
GO:0016569	covalent chromatin modification	5.73152	0.00324215	18	307	577	21224
GO:0016893	endonuclease activity, active with either ribo- or deoxyribonucleic acids and producing 5'-phosphomonoesters	5.70391	0.0033329	5	33	590	21498
GO:0040029	regulation of gene expression, epigenetic	5.68449	0.00339827	10	124	585	21407
GO:0045937	positive regulation of phosphate metabolic process	5.67956	0.00341505	45	1053	550	20478
GO:0010562	positive regulation of phosphorus metabolic process	5.67956	0.00341505	45	1053	550	20478
GO:0016234	inclusion body	5.66884	0.00345186	7	66	588	21465
GO:0032268	regulation of cellular protein metabolic process	5.64814	0.00352405	87	2348	508	19183
GO:0043047	single-stranded telomeric DNA binding	5.6406	0.00355074	3	9	592	21522
GO:2000042	negative regulation of double-strand break repair via homologous recombination	5.6406	0.00355074	3	9	592	21522
GO:0006978	DNA damage response, signal transduction by p53 class mediator resulting in transcription of p21 class mediator	5.6406	0.00355074	3	9	592	21522
GO:0010826	negative regulation of centrosome duplication	5.6406	0.00355074	3	9	592	21522
GO:1990825	sequence-specific mRNA binding	5.6406	0.00355074	3	9	592	21522
GO:0022411	cellular component disassembly	5.63702	0.00356349	12	168	583	21363
GO:0019827	stem cell population maintenance	5.6312	0.00358426	10	125	585	21406
GO:0043486	histone exchange	5.63091	0.0035853	4	20	591	21511
GO:0007131	reciprocal meiotic recombination	5.63091	0.0035853	4	20	591	21511
GO:0035825	homologous recombination	5.63091	0.0035853	4	20	591	21511
GO:0008219	cell death	5.55864	0.00385402	32	686	563	20845
GO:0030036	actin cytoskeleton organization	5.50924	0.0040492	18	314	577	21217
GO:0120162	positive regulation of cold-induced thermogenesis	5.49989	0.00408721	8	87	587	21444
GO:0042148	strand invasion	5.47779	0.00417854	2	2	593	21529
GO:0045145	single-stranded DNA 5'-3' exodeoxyribonuclease activity	5.47779	0.00417854	2	2	593	21529
GO:0071503	response to heparin	5.47779	0.00417854	2	2	593	21529
GO:0071504	cellular response to heparin	5.47779	0.00417854	2	2	593	21529
GO:2000741	positive regulation of mesenchymal stem cell differentiation	5.47779	0.00417854	2	2	593	21529
GO:1901203	positive regulation of extracellular matrix assembly	5.47779	0.00417854	2	2	593	21529
GO:1902261	positive regulation of delayed rectifier potassium channel activity	5.47779	0.00417854	2	2	593	21529
GO:0051309	female meiosis chromosome separation	5.47779	0.00417854	2	2	593	21529
GO:1905340	regulation of protein localization to kinetochore	5.47779	0.00417854	2	2	593	21529
GO:1905342	positive regulation of protein localization to kinetochore	5.47779	0.00417854	2	2	593	21529
GO:1905448	positive regulation of mitochondrial ATP synthesis coupled electron transport	5.47779	0.00417854	2	2	593	21529
GO:0004488	methylenetetrahydrofolate dehydrogenase (NADP+) activity	5.47779	0.00417854	2	2	593	21529
GO:0030951	establishment or maintenance of microtubule cytoskeleton polarity	5.47779	0.00417854	2	2	593	21529
GO:0031493	nucleosomal histone binding	5.47779	0.00417854	2	2	593	21529
GO:0006272	leading strand elongation	5.47779	0.00417854	2	2	593	21529
GO:0033063	Rad51B-Rad51C-Rad51D-XRCC2 complex	5.47779	0.00417854	2	2	593	21529
GO:0033563	dorsal/ventral axon guidance	5.47779	0.00417854	2	2	593	21529
GO:0061183	regulation of dermatome development	5.47779	0.00417854	2	2	593	21529
GO:0090116	C-5 methylation of cytosine	5.47779	0.00417854	2	2	593	21529
GO:0043457	regulation of cellular respiration	5.47776	0.00417866	4	21	591	21510
GO:0051443	positive regulation of ubiquitin-protein transferase activity	5.47776	0.00417866	4	21	591	21510
GO:0008585	female gonad development	5.47776	0.00417866	4	21	591	21510
GO:0010165	response to X-ray	5.47776	0.00417866	4	21	591	21510
GO:0051179	localization	5.47673	0.00418299	126	3633	469	17898
GO:0045840	positive regulation of mitotic nuclear division	5.47634	0.00418461	6	51	589	21480
GO:0035556	intracellular signal transduction	5.46718	0.00422311	53	1305	542	20226
GO:0018209	peptidyl-serine modification	5.46082	0.00425008	12	172	583	21359
GO:0071900	regulation of protein serine/threonine kinase activity	5.41244	0.00446074	21	394	574	21137
GO:0042772	DNA damage response, signal transduction resulting in transcription	5.39826	0.00452445	3	10	592	21521
GO:0070938	contractile ring	5.39826	0.00452445	3	10	592	21521
GO:0045835	negative regulation of meiotic nuclear division	5.39826	0.00452445	3	10	592	21521
GO:0097617	annealing activity	5.39826	0.00452445	3	10	592	21521
GO:0051284	positive regulation of sequestering of calcium ion	5.39826	0.00452445	3	10	592	21521
GO:0031145	anaphase-promoting complex-dependent catabolic process	5.39826	0.00452445	3	10	592	21521
GO:0010629	negative regulation of gene expression	5.39072	0.0045587	59	1493	536	20038
GO:0008022	protein C-terminus binding	5.38859	0.0045684	14	220	581	21311
GO:0000791	euchromatin	5.36902	0.0046587	5	36	590	21495
GO:0055023	positive regulation of cardiac muscle tissue growth	5.36902	0.0046587	5	36	590	21495
GO:0032993	protein-DNA complex	5.35913	0.00470501	11	152	584	21379
GO:0018195	peptidyl-arginine modification	5.33189	0.0048349	4	22	591	21509
GO:0097386	glial cell projection	5.33189	0.0048349	4	22	591	21509
GO:0098901	regulation of cardiac muscle cell action potential	5.33189	0.0048349	4	22	591	21509
GO:0006760	folic acid-containing compound metabolic process	5.33189	0.0048349	4	22	591	21509
GO:0008340	determination of adult lifespan	5.33189	0.0048349	4	22	591	21509
GO:0060045	positive regulation of cardiac muscle cell proliferation	5.33189	0.0048349	4	22	591	21509
GO:0010833	telomere maintenance via telomere lengthening	5.33189	0.0048349	4	22	591	21509
GO:0042383	sarcolemma	5.3215	0.0048854	9	110	586	21421
GO:0044728	DNA methylation or demethylation	5.30485	0.00496742	6	53	589	21478
GO:0048513	animal organ development	5.3007	0.00498808	51	1256	544	20275
GO:0051260	protein homooligomerization	5.26532	0.00516776	18	322	577	21209
GO:0046983	protein dimerization activity	5.26524	0.00516816	53	1319	542	20212
GO:0000152	nuclear ubiquitin ligase complex	5.2642	0.00517354	5	37	590	21494
GO:0018210	peptidyl-threonine modification	5.23006	0.00535322	7	72	588	21459
GO:0016570	histone modification	5.19655	0.00553563	17	299	578	21232
GO:0090103	cochlea morphogenesis	5.19271	0.00555691	4	23	591	21508
GO:0090169	regulation of spindle assembly	5.19271	0.00555691	4	23	591	21508
GO:0097449	astrocyte projection	5.17709	0.00564439	3	11	592	21520
GO:0098847	sequence-specific single stranded DNA binding	5.17709	0.00564439	3	11	592	21520
GO:0030903	notochord development	5.17709	0.00564439	3	11	592	21520
GO:0007096	regulation of exit from mitosis	5.17709	0.00564439	3	11	592	21520
GO:0055013	cardiac muscle cell development	5.1625	0.00572737	5	38	590	21493
GO:0006997	nucleus organization	5.16134	0.00573402	7	73	588	21458
GO:0030018	Z disc	5.15985	0.00574254	9	113	586	21418
GO:0016787	hydrolase activity	5.13803	0.00586926	87	2395	508	19136
GO:0008016	regulation of heart contraction	5.13521	0.00588581	11	157	584	21374
GO:0051649	establishment of localization in cell	5.11834	0.00598595	52	1299	543	20232
GO:0080134	regulation of response to stress	5.1029	0.00607907	48	1179	547	20352
GO:0060421	positive regulation of heart growth	5.06377	0.00632169	5	39	590	21492
GO:0031116	positive regulation of microtubule polymerization	5.0597	0.00634744	4	24	591	21507
GO:0051246	regulation of protein metabolic process	5.05431	0.00638179	91	2532	504	18999
GO:0050679	positive regulation of epithelial cell proliferation	5.04576	0.00643656	12	182	583	21349
GO:0015616	DNA translocase activity	4.98492	0.00684036	2	3	593	21528
GO:0043185	vascular endothelial growth factor receptor 3 binding	4.98492	0.00684036	2	3	593	21528
GO:0018120	peptidyl-arginine ADP-ribosylation	4.98492	0.00684036	2	3	593	21528
GO:0043654	recognition of apoptotic cell	4.98492	0.00684036	2	3	593	21528
GO:0044786	cell cycle DNA replication	4.98492	0.00684036	2	3	593	21528
GO:0045950	negative regulation of mitotic recombination	4.98492	0.00684036	2	3	593	21528
GO:0072697	protein localization to cell cortex	4.98492	0.00684036	2	3	593	21528
GO:0097742	de novo centriole assembly	4.98492	0.00684036	2	3	593	21528
GO:1901995	positive regulation of meiotic cell cycle phase transition	4.98492	0.00684036	2	3	593	21528
GO:1902412	regulation of mitotic cytokinesis	4.98492	0.00684036	2	3	593	21528
GO:0098535	de novo centriole assembly involved in multi-ciliated epithelial cell differentiation	4.98492	0.00684036	2	3	593	21528
GO:0000403	Y-form DNA binding	4.98492	0.00684036	2	3	593	21528
GO:0000405	bubble DNA binding	4.98492	0.00684036	2	3	593	21528
GO:0000727	double-strand break repair via break-induced replication	4.98492	0.00684036	2	3	593	21528
GO:1905446	regulation of mitochondrial ATP synthesis coupled electron transport	4.98492	0.00684036	2	3	593	21528
GO:1905832	positive regulation of spindle assembly	4.98492	0.00684036	2	3	593	21528
GO:0005638	lamin filament	4.98492	0.00684036	2	3	593	21528
GO:0006287	base-excision repair, gap-filling	4.98492	0.00684036	2	3	593	21528
GO:0008309	double-stranded DNA exodeoxyribonuclease activity	4.98492	0.00684036	2	3	593	21528
GO:0060316	positive regulation of ryanodine-sensitive calcium-release channel activity	4.98492	0.00684036	2	3	593	21528
GO:0060623	regulation of chromosome condensation	4.98492	0.00684036	2	3	593	21528
GO:0060948	cardiac vascular smooth muscle cell development	4.98492	0.00684036	2	3	593	21528
GO:0061476	response to anticoagulant	4.98492	0.00684036	2	3	593	21528
GO:0090258	negative regulation of mitochondrial fission	4.98492	0.00684036	2	3	593	21528
GO:0090259	regulation of retinal ganglion cell axon guidance	4.98492	0.00684036	2	3	593	21528
GO:0014834	skeletal muscle satellite cell maintenance involved in skeletal muscle regeneration	4.98492	0.00684036	2	3	593	21528
GO:0015015	heparan sulfate proteoglycan biosynthetic process, enzymatic modification	4.98492	0.00684036	2	3	593	21528
GO:0055117	regulation of cardiac muscle contraction	4.98384	0.00684771	6	57	589	21474
GO:0016888	endodeoxyribonuclease activity, producing 5'-phosphomonoesters	4.97392	0.006916	3	12	592	21519
GO:0019985	translesion synthesis	4.97392	0.006916	3	12	592	21519
GO:0045760	positive regulation of action potential	4.97392	0.006916	3	12	592	21519
GO:0034236	protein kinase A catalytic subunit binding	4.97392	0.006916	3	12	592	21519
GO:0009263	deoxyribonucleotide biosynthetic process	4.97392	0.006916	3	12	592	21519
GO:0090543	Flemming body	4.97392	0.006916	3	12	592	21519
GO:1901863	positive regulation of muscle tissue development	4.96209	0.0069983	7	76	588	21455
GO:0000122	negative regulation of transcription by RNA polymerase II	4.95956	0.007016	35	803	560	20728
GO:0032984	protein-containing complex disassembly	4.95736	0.00703147	8	96	587	21435
GO:0006336	DNA replication-independent nucleosome assembly	4.9324	0.00720915	4	25	591	21506
GO:0016607	nuclear speck	4.85337	0.00780205	16	285	579	21246
GO:1990234	transferase complex	4.8447	0.00787001	31	694	564	20837
GO:0060968	regulation of gene silencing	4.83473	0.00794886	7	78	588	21453
GO:0001578	microtubule bundle formation	4.83335	0.00795984	6	59	589	21472
GO:2000026	regulation of multicellular organismal development	4.83061	0.00798167	74	2008	521	19523
GO:0043015	gamma-tubulin binding	4.8104	0.00814459	4	26	591	21505
GO:0030330	DNA damage response, signal transduction by p53 class mediator	4.8104	0.00814459	4	26	591	21505
GO:0034724	DNA replication-independent nucleosome organization	4.8104	0.00814459	4	26	591	21505
GO:2001141	regulation of RNA biosynthetic process	4.79567	0.0082655	93	2623	502	18908
GO:0016646	oxidoreductase activity, acting on the CH-NH group of donors, NAD or NADP as acceptor	4.78622	0.00834397	3	13	592	21518
GO:0051010	microtubule plus-end binding	4.78622	0.00834397	3	13	592	21518
GO:0140142	nucleocytoplasmic carrier activity	4.78622	0.00834397	3	13	592	21518
GO:0008301	DNA binding, bending	4.78622	0.00834397	3	13	592	21518
GO:0060314	regulation of ryanodine-sensitive calcium-release channel activity	4.78622	0.00834397	3	13	592	21518
GO:0032210	regulation of telomere maintenance via telomerase	4.78403	0.00836221	5	42	590	21489
GO:0032270	positive regulation of cellular protein metabolic process	4.74104	0.00872958	56	1450	539	20081
GO:0055006	cardiac cell development	4.69586	0.00913298	5	43	590	21488
GO:0008408	3'-5' exonuclease activity	4.69586	0.00913298	5	43	590	21488
GO:0004003	ATP-dependent DNA helicase activity	4.69333	0.00915616	4	27	591	21504
GO:0005719	nuclear euchromatin	4.69333	0.00915616	4	27	591	21504
GO:0051495	positive regulation of cytoskeleton organization	4.62749	0.00977926	12	193	583	21338
GO:0045836	positive regulation of meiotic nuclear division	4.61197	0.00993223	3	14	592	21517
GO:0021846	cell proliferation in forebrain	4.61197	0.00993223	3	14	592	21517
GO:0010880	regulation of release of sequestered calcium ion into cytosol by sarcoplasmic reticulum	4.61197	0.00993223	3	14	592	21517
GO:0015271	outward rectifier potassium channel activity	4.61197	0.00993223	3	14	592	21517
GO:0016796	exonuclease activity, active with either ribo- or deoxyribonucleic acids and producing 5'-phosphomonoesters	4.61005	0.00995136	5	44	590	21487
GO:0031113	regulation of microtubule polymerization	4.61005	0.00995136	5	44	590	21487
GO:0010332	response to gamma radiation	4.61005	0.00995136	5	44	590	21487
GO:0006355	regulation of transcription, DNA-templated	4.60882	0.00996356	92	2610	503	18921
GO:0043987	histone H3-S10 phosphorylation	4.59736	0.0100784	2	4	593	21527
GO:0019958	C-X-C chemokine binding	4.59736	0.0100784	2	4	593	21527
GO:0071313	cellular response to caffeine	4.59736	0.0100784	2	4	593	21527
GO:0046078	dUMP metabolic process	4.59736	0.0100784	2	4	593	21527
GO:0046601	positive regulation of centriole replication	4.59736	0.0100784	2	4	593	21527
GO:0072174	metanephric tubule formation	4.59736	0.0100784	2	4	593	21527
GO:0046654	tetrahydrofolate biosynthetic process	4.59736	0.0100784	2	4	593	21527
GO:0072189	ureter development	4.59736	0.0100784	2	4	593	21527
GO:0046826	negative regulation of protein export from nucleus	4.59736	0.0100784	2	4	593	21527
GO:2000739	regulation of mesenchymal stem cell differentiation	4.59736	0.0100784	2	4	593	21527
GO:0072574	hepatocyte proliferation	4.59736	0.0100784	2	4	593	21527
GO:0072575	epithelial cell proliferation involved in liver morphogenesis	4.59736	0.0100784	2	4	593	21527
GO:0051661	maintenance of centrosome location	4.59736	0.0100784	2	4	593	21527
GO:0051987	positive regulation of attachment of spindle microtubules to kinetochore	4.59736	0.0100784	2	4	593	21527
GO:0003956	NAD(P)+-protein-arginine ADP-ribosyltransferase activity	4.59736	0.0100784	2	4	593	21527
GO:0030174	regulation of DNA-dependent DNA replication initiation	4.59736	0.0100784	2	4	593	21527
GO:0032466	negative regulation of cytokinesis	4.59736	0.0100784	2	4	593	21527
GO:0006975	DNA damage induced protein phosphorylation	4.59736	0.0100784	2	4	593	21527
GO:0007144	female meiosis I	4.59736	0.0100784	2	4	593	21527
GO:0034112	positive regulation of homotypic cell-cell adhesion	4.59736	0.0100784	2	4	593	21527
GO:0009157	deoxyribonucleoside monophosphate biosynthetic process	4.59736	0.0100784	2	4	593	21527
GO:0009177	pyrimidine deoxyribonucleoside monophosphate biosynthetic process	4.59736	0.0100784	2	4	593	21527
GO:0010649	regulation of cell communication by electrical coupling	4.59736	0.0100784	2	4	593	21527
GO:0060718	chorionic trophoblast cell differentiation	4.59736	0.0100784	2	4	593	21527
GO:0035405	histone-threonine phosphorylation	4.59736	0.0100784	2	4	593	21527
GO:1990414	replication-born double-strand break repair via sister chromatid exchange	4.59736	0.0100784	2	4	593	21527
GO:0090158	endoplasmic reticulum membrane organization	4.59736	0.0100784	2	4	593	21527
GO:0090166	Golgi disassembly	4.59736	0.0100784	2	4	593	21527
GO:0014808	release of sequestered calcium ion into cytosol by sarcoplasmic reticulum	4.59736	0.0100784	2	4	593	21527
GO:0090521	glomerular visceral epithelial cell migration	4.59736	0.0100784	2	4	593	21527
GO:0048639	positive regulation of developmental growth	4.5913	0.0101396	12	194	583	21337
GO:0042558	pteridine-containing compound metabolic process	4.58085	0.0102462	4	28	591	21503
GO:0002040	sprouting angiogenesis	4.58085	0.0102462	4	28	591	21503
GO:0031112	positive regulation of microtubule polymerization or depolymerization	4.58085	0.0102462	4	28	591	21503
GO:0060306	regulation of membrane repolarization	4.58085	0.0102462	4	28	591	21503
GO:2000278	regulation of DNA biosynthetic process	4.58001	0.0102548	8	103	587	21428
GO:0001934	positive regulation of protein phosphorylation	4.57658	0.01029	39	944	556	20587
GO:1903506	regulation of nucleic acid-templated transcription	4.5524	0.0105419	92	2616	503	18915
GO:0006304	DNA modification	4.5503	0.0105641	6	63	589	21468
GO:0044782	cilium organization	4.53493	0.0107276	13	220	582	21311
GO:0045124	regulation of bone resorption	4.52648	0.0108187	5	45	590	21486
GO:0051254	positive regulation of RNA metabolic process	4.52168	0.0108707	58	1530	537	20001
GO:0060341	regulation of cellular localization	4.52101	0.0108781	37	888	558	20643
GO:0030029	actin filament-based process	4.51519	0.0109415	18	349	577	21182
GO:0007129	synapsis	4.47267	0.0114167	4	29	591	21502
GO:0086004	regulation of cardiac muscle cell contraction	4.47267	0.0114167	4	29	591	21502
GO:1901861	regulation of muscle tissue development	4.46723	0.0114791	10	150	585	21381
GO:0032211	negative regulation of telomere maintenance via telomerase	4.44953	0.0116841	3	15	592	21516
GO:0060707	trophoblast giant cell differentiation	4.44953	0.0116841	3	15	592	21516
GO:0099738	cell cortex region	4.44508	0.0117362	5	46	590	21485
GO:0051018	protein kinase A binding	4.44508	0.0117362	5	46	590	21485
GO:2001022	positive regulation of response to DNA damage stimulus	4.4202	0.0120319	7	85	588	21446
GO:0045927	positive regulation of growth	4.39399	0.0123513	15	275	580	21256
GO:0016445	somatic diversification of immunoglobulins	4.36852	0.0126699	4	30	591	21501
GO:1900087	positive regulation of G1/S transition of mitotic cell cycle	4.36852	0.0126699	4	30	591	21501
GO:1903580	positive regulation of ATP metabolic process	4.36852	0.0126699	4	30	591	21501
GO:0032205	negative regulation of telomere maintenance	4.36852	0.0126699	4	30	591	21501
GO:0021987	cerebral cortex development	4.36574	0.0127052	5	47	590	21484
GO:0010628	positive regulation of gene expression	4.33203	0.0131408	67	1831	528	19700
GO:0003006	developmental process involved in reproduction	4.32114	0.0132847	29	665	566	20866
GO:0044249	cellular biosynthetic process	4.31176	0.0134099	62	1674	533	19857
GO:0050673	epithelial cell proliferation	4.30994	0.0134344	7	87	588	21444
GO:2000773	negative regulation of cellular senescence	4.29753	0.0136021	3	16	592	21515
GO:0072520	seminiferous tubule development	4.29753	0.0136021	3	16	592	21515
GO:1902259	regulation of delayed rectifier potassium channel activity	4.29753	0.0136021	3	16	592	21515
GO:0051447	negative regulation of meiotic cell cycle	4.29753	0.0136021	3	16	592	21515
GO:0001913	T cell mediated cytotoxicity	4.29753	0.0136021	3	16	592	21515
GO:0055106	ubiquitin-protein transferase regulator activity	4.29753	0.0136021	3	16	592	21515
GO:0006278	RNA-dependent DNA biosynthetic process	4.29753	0.0136021	3	16	592	21515
GO:0007004	telomere maintenance via telomerase	4.29753	0.0136021	3	16	592	21515
GO:0060749	mammary gland alveolus development	4.29753	0.0136021	3	16	592	21515
GO:0045773	positive regulation of axon extension	4.2884	0.0137269	5	48	590	21483
GO:0043045	DNA methylation involved in embryo development	4.27875	0.0138599	2	5	593	21526
GO:0045143	homologous chromosome segregation	4.27875	0.0138599	2	5	593	21526
GO:2000348	regulation of CD40 signaling pathway	4.27875	0.0138599	2	5	593	21526
GO:1901490	regulation of lymphangiogenesis	4.27875	0.0138599	2	5	593	21526
GO:1901538	changes to DNA methylation involved in embryo development	4.27875	0.0138599	2	5	593	21526
GO:1901977	negative regulation of cell cycle checkpoint	4.27875	0.0138599	2	5	593	21526
GO:0048478	replication fork protection	4.27875	0.0138599	2	5	593	21526
GO:1903514	release of sequestered calcium ion into cytosol by endoplasmic reticulum	4.27875	0.0138599	2	5	593	21526
GO:1904776	regulation of protein localization to cell cortex	4.27875	0.0138599	2	5	593	21526
GO:0001940	male pronucleus	4.27875	0.0138599	2	5	593	21526
GO:0030893	meiotic cohesin complex	4.27875	0.0138599	2	5	593	21526
GO:0006266	DNA ligation	4.27875	0.0138599	2	5	593	21526
GO:0033061	DNA recombinase mediator complex	4.27875	0.0138599	2	5	593	21526
GO:0033313	meiotic cell cycle checkpoint	4.27875	0.0138599	2	5	593	21526
GO:0009176	pyrimidine deoxyribonucleoside monophosphate metabolic process	4.27875	0.0138599	2	5	593	21526
GO:0085020	protein K6-linked ubiquitination	4.27875	0.0138599	2	5	593	21526
GO:0060754	positive regulation of mast cell chemotaxis	4.27875	0.0138599	2	5	593	21526
GO:0010881	regulation of cardiac muscle contraction by regulation of the release of sequestered calcium ion	4.27875	0.0138599	2	5	593	21526
GO:0090500	endocardial cushion to mesenchymal transition	4.27875	0.0138599	2	5	593	21526
GO:0060271	cilium assembly	4.27844	0.0138642	12	203	583	21328
GO:0007276	gamete generation	4.27832	0.0138659	22	468	573	21063
GO:0072331	signal transduction by p53 class mediator	4.22652	0.0146031	6	68	589	21463
GO:0004527	exonuclease activity	4.22652	0.0146031	6	68	589	21463
GO:2000134	negative regulation of G1/S transition of mitotic cell cycle	4.21296	0.0148025	5	49	590	21482
GO:0055025	positive regulation of cardiac muscle tissue development	4.21296	0.0148025	5	49	590	21482
GO:0009880	embryonic pattern specification	4.21296	0.0148025	5	49	590	21482
GO:1901342	regulation of vasculature development	4.20341	0.0149446	16	308	579	21223
GO:0009798	axis specification	4.16539	0.0155237	6	69	589	21462
GO:0045190	isotype switching	4.15483	0.0156884	3	17	592	21514
GO:1902410	mitotic cytokinetic process	4.15483	0.0156884	3	17	592	21514
GO:0002204	somatic recombination of immunoglobulin genes involved in immune response	4.15483	0.0156884	3	17	592	21514
GO:0002208	somatic diversification of immunoglobulins involved in immune response	4.15483	0.0156884	3	17	592	21514
GO:0031572	G2 DNA damage checkpoint	4.15483	0.0156884	3	17	592	21514
GO:0007020	microtubule nucleation	4.15483	0.0156884	3	17	592	21514
GO:0007095	mitotic G2 DNA damage checkpoint	4.15483	0.0156884	3	17	592	21514
GO:1901576	organic substance biosynthetic process	4.15284	0.0157198	65	1784	530	19747
GO:0043412	macromolecule modification	4.13474	0.0160069	81	2302	514	19229
GO:1902115	regulation of organelle assembly	4.12244	0.016205	11	183	584	21348
GO:0045893	positive regulation of transcription, DNA-templated	4.11413	0.0163402	54	1439	541	20092
GO:0071902	positive regulation of protein serine/threonine kinase activity	4.11206	0.016374	14	259	581	21272
GO:0006942	regulation of striated muscle contraction	4.10539	0.0164836	6	70	589	21461
GO:0034644	cellular response to UV	4.10539	0.0164836	6	70	589	21461
GO:0051168	nuclear export	4.09929	0.0165844	7	91	588	21440
GO:0051651	maintenance of location in cell	4.09929	0.0165844	7	91	588	21440
GO:0071417	cellular response to organonitrogen compound	4.09913	0.016587	16	312	579	21219
GO:1903508	positive regulation of nucleic acid-templated transcription	4.07917	0.0169214	54	1442	541	20089
GO:0044848	biological phase	4.07787	0.0169435	4	33	591	21498
GO:0002053	positive regulation of mesenchymal cell proliferation	4.07787	0.0169435	4	33	591	21498
GO:1902680	positive regulation of RNA biosynthetic process	4.06757	0.0171189	54	1443	541	20088
GO:0046622	positive regulation of organ growth	4.06753	0.0171197	5	51	590	21480
GO:1904356	regulation of telomere maintenance via telomere lengthening	4.06753	0.0171197	5	51	590	21480
GO:0034654	nucleobase-containing compound biosynthetic process	4.05593	0.0173194	28	651	567	20880
GO:0044449	contractile fiber part	4.05378	0.0173566	11	185	584	21346
GO:0042826	histone deacetylase binding	4.05322	0.0173663	8	114	587	21417
GO:0005267	potassium channel activity	4.05322	0.0173663	8	114	587	21417
GO:0042611	MHC protein complex	4.02048	0.0179444	3	18	592	21513
GO:0000242	pericentriolar material	4.02048	0.0179444	3	18	592	21513
GO:0005680	anaphase-promoting complex	4.02048	0.0179444	3	18	592	21513
GO:1901343	negative regulation of vasculature development	4.0089	0.0181533	8	115	587	21416
GO:0061387	regulation of extent of cell growth	4.0089	0.0181533	8	115	587	21416
GO:0016494	C-X-C chemokine receptor activity	4.0089	0.0181534	2	6	593	21525
GO:0043139	5'-3' DNA helicase activity	4.0089	0.0181534	2	6	593	21525
GO:0070531	BRCA1-A complex	4.0089	0.0181534	2	6	593	21525
GO:0045179	apical cortex	4.0089	0.0181534	2	6	593	21525
GO:0070878	primary miRNA binding	4.0089	0.0181534	2	6	593	21525
GO:0021516	dorsal spinal cord development	4.0089	0.0181534	2	6	593	21525
GO:0021695	cerebellar cortex development	4.0089	0.0181534	2	6	593	21525
GO:1900454	positive regulation of long-term synaptic depression	4.0089	0.0181534	2	6	593	21525
GO:1902965	regulation of protein localization to early endosome	4.0089	0.0181534	2	6	593	21525
GO:1902966	positive regulation of protein localization to early endosome	4.0089	0.0181534	2	6	593	21525
GO:0051880	G-quadruplex DNA binding	4.0089	0.0181534	2	6	593	21525
GO:0030314	junctional membrane complex	4.0089	0.0181534	2	6	593	21525
GO:0031298	replication fork protection complex	4.0089	0.0181534	2	6	593	21525
GO:0006265	DNA topological change	4.0089	0.0181534	2	6	593	21525
GO:0032552	deoxyribonucleotide binding	4.0089	0.0181534	2	6	593	21525
GO:0032776	DNA methylation on cytosine	4.0089	0.0181534	2	6	593	21525
GO:0008821	crossover junction endodeoxyribonuclease activity	4.0089	0.0181534	2	6	593	21525
GO:0035312	5'-3' exodeoxyribonuclease activity	4.0089	0.0181534	2	6	593	21525
GO:0060753	regulation of mast cell chemotaxis	4.0089	0.0181534	2	6	593	21525
GO:0061575	cyclin-dependent protein serine/threonine kinase activator activity	4.0089	0.0181534	2	6	593	21525
GO:0061820	telomeric D-loop disassembly	4.0089	0.0181534	2	6	593	21525
GO:0090657	telomeric loop disassembly	4.0089	0.0181534	2	6	593	21525
GO:1902911	protein kinase complex	3.99863	0.0183408	7	93	588	21438
GO:0098900	regulation of action potential	3.99739	0.0183634	5	52	590	21479
GO:0032204	regulation of telomere maintenance	3.98865	0.0185248	6	72	589	21459
GO:0043044	ATP-dependent chromatin remodeling	3.98757	0.0185447	4	34	591	21497
GO:0045214	sarcomere organization	3.98757	0.0185447	4	34	591	21497
GO:0072595	maintenance of protein localization in organelle	3.98757	0.0185447	4	34	591	21497
GO:0030866	cortical actin cytoskeleton organization	3.98757	0.0185447	4	34	591	21497
GO:0018130	heterocycle biosynthetic process	3.98455	0.0186009	30	714	565	20817
GO:0043524	negative regulation of neuron apoptotic process	3.96871	0.0188978	10	163	585	21368
GO:0010811	positive regulation of cell-substrate adhesion	3.96513	0.0189656	8	116	587	21415
GO:0051252	regulation of RNA metabolic process	3.95806	0.0191001	97	2848	498	18683
GO:0071695	anatomical structure maturation	3.9494	0.0192662	7	94	588	21437
GO:0030030	cell projection organization	3.94198	0.0194097	34	836	561	20695
GO:1902807	negative regulation of cell cycle G1/S phase transition	3.9289	0.0196653	5	53	590	21478
GO:0043009	chordate embryonic development	3.91674	0.0199058	14	266	581	21265
GO:0051247	positive regulation of protein metabolic process	3.90822	0.0200763	57	1552	538	19979
GO:0016235	aggresome	3.90026	0.0202367	4	35	591	21496
GO:2000279	negative regulation of DNA biosynthetic process	3.90026	0.0202367	4	35	591	21496
GO:0035148	tube formation	3.89459	0.0203516	9	141	586	21390
GO:0016799	hydrolase activity, hydrolyzing N-glycosyl compounds	3.89364	0.0203711	3	19	592	21512
GO:2000738	positive regulation of stem cell differentiation	3.89364	0.0203711	3	19	592	21512
GO:0014912	negative regulation of smooth muscle cell migration	3.89364	0.0203711	3	19	592	21512
GO:0007283	spermatogenesis	3.87923	0.0206667	20	431	575	21100
GO:0022008	neurogenesis	3.87607	0.0207322	6	74	589	21457
GO:0044089	positive regulation of cellular component biogenesis	3.86997	0.020859	22	488	573	21043
GO:1903522	regulation of blood circulation	3.8643	0.0209775	12	216	583	21315
GO:0045739	positive regulation of DNA repair	3.86199	0.0210262	5	54	590	21477
GO:0051028	mRNA transport	3.85309	0.0212142	7	96	588	21435
GO:0048232	male gamete generation	3.83763	0.0215446	20	433	575	21098
GO:0043565	sequence-specific DNA binding	3.83404	0.0216221	41	1057	554	20474
GO:0045165	cell fate commitment	3.82748	0.0217643	10	167	585	21364
GO:0072091	regulation of stem cell proliferation	3.82127	0.0219	6	75	589	21456
GO:1902554	serine/threonine protein kinase complex	3.82127	0.0219	6	75	589	21456
GO:0045823	positive regulation of heart contraction	3.81577	0.0220206	4	36	591	21495
GO:0045981	positive regulation of nucleotide metabolic process	3.81577	0.0220206	4	36	591	21495
GO:1900544	positive regulation of purine nucleotide metabolic process	3.81577	0.0220206	4	36	591	21495
GO:1903115	regulation of actin filament-based movement	3.81577	0.0220206	4	36	591	21495
GO:0006464	cellular protein modification process	3.81468	0.0220449	75	2141	520	19390
GO:0036211	protein modification process	3.81468	0.0220449	75	2141	520	19390
GO:0009790	embryo development	3.80059	0.0223575	16	324	579	21207
GO:0046850	regulation of bone remodeling	3.7966	0.022447	5	55	590	21476
GO:0031122	cytoplasmic microtubule organization	3.7966	0.022447	5	55	590	21476
GO:0034968	histone lysine methylation	3.7966	0.022447	5	55	590	21476
GO:0010941	regulation of cell death	3.77791	0.0228704	58	1596	537	19935
GO:1902903	regulation of supramolecular fiber organization	3.77665	0.0228994	16	325	579	21206
GO:0043203	axon hillock	3.77537	0.0229287	2	7	593	21524
GO:0071415	cellular response to purine-containing compound	3.77537	0.0229287	2	7	593	21524
GO:0071864	positive regulation of cell proliferation in bone marrow	3.77537	0.0229287	2	7	593	21524
GO:0071871	response to epinephrine	3.77537	0.0229287	2	7	593	21524
GO:0071872	cellular response to epinephrine stimulus	3.77537	0.0229287	2	7	593	21524
GO:0046533	negative regulation of photoreceptor cell differentiation	3.77537	0.0229287	2	7	593	21524
GO:2000794	regulation of epithelial cell proliferation involved in lung morphogenesis	3.77537	0.0229287	2	7	593	21524
GO:0097027	ubiquitin-protein transferase activator activity	3.77537	0.0229287	2	7	593	21524
GO:0097157	pre-mRNA intronic binding	3.77537	0.0229287	2	7	593	21524
GO:0000012	single strand break repair	3.77537	0.0229287	2	7	593	21524
GO:0099622	cardiac muscle cell membrane repolarization	3.77537	0.0229287	2	7	593	21524
GO:1903862	positive regulation of oxidative phosphorylation	3.77537	0.0229287	2	7	593	21524
GO:0001939	female pronucleus	3.77537	0.0229287	2	7	593	21524
GO:0003691	double-stranded telomeric DNA binding	3.77537	0.0229287	2	7	593	21524
GO:0004017	adenylate kinase activity	3.77537	0.0229287	2	7	593	21524
GO:0030431	sleep	3.77537	0.0229287	2	7	593	21524
GO:0005652	nuclear lamina	3.77537	0.0229287	2	7	593	21524
GO:0006268	DNA unwinding involved in DNA replication	3.77537	0.0229287	2	7	593	21524
GO:0008568	microtubule-severing ATPase activity	3.77537	0.0229287	2	7	593	21524
GO:0009130	pyrimidine nucleoside monophosphate biosynthetic process	3.77537	0.0229287	2	7	593	21524
GO:0009162	deoxyribonucleoside monophosphate metabolic process	3.77537	0.0229287	2	7	593	21524
GO:0120103	centriolar subdistal appendage	3.77537	0.0229287	2	7	593	21524
GO:0060346	bone trabecula formation	3.77537	0.0229287	2	7	593	21524
GO:0009396	folic acid-containing compound biosynthetic process	3.77537	0.0229287	2	7	593	21524
GO:0010692	regulation of alkaline phosphatase activity	3.77537	0.0229287	2	7	593	21524
GO:0010825	positive regulation of centrosome duplication	3.77537	0.0229287	2	7	593	21524
GO:0090037	positive regulation of protein kinase C signaling	3.77537	0.0229287	2	7	593	21524
GO:0072001	renal system development	3.77361	0.022969	3	20	592	21511
GO:0097150	neuronal stem cell population maintenance	3.77361	0.022969	3	20	592	21511
GO:1902742	apoptotic process involved in development	3.77361	0.022969	3	20	592	21511
GO:0051457	maintenance of protein location in nucleus	3.77361	0.022969	3	20	592	21511
GO:0003300	cardiac muscle hypertrophy	3.77361	0.022969	3	20	592	21511
GO:0006298	mismatch repair	3.77361	0.022969	3	20	592	21511
GO:0031954	positive regulation of protein autophosphorylation	3.77361	0.022969	3	20	592	21511
GO:0016571	histone methylation	3.76743	0.0231114	6	76	589	21455
GO:0045844	positive regulation of striated muscle tissue development	3.76743	0.0231114	6	76	589	21455
GO:0048636	positive regulation of muscle organ development	3.76743	0.0231114	6	76	589	21455
GO:0019438	aromatic compound biosynthetic process	3.74577	0.0236173	30	729	565	20802
GO:0048873	homeostasis of number of cells within a tissue	3.73398	0.0238976	4	37	591	21494
GO:0043279	response to alkaloid	3.73268	0.0239287	5	56	590	21475
GO:0006513	protein monoubiquitination	3.73268	0.0239287	5	56	590	21475
GO:0001570	vasculogenesis	3.71453	0.024367	6	77	589	21454
GO:0002460	adaptive immune response based on somatic recombination of immune receptors built from immunoglobulin superfamily domains	3.71453	0.024367	6	77	589	21454
GO:0000165	MAPK cascade	3.71354	0.024391	8	122	587	21409
GO:1901215	negative regulation of neuron death	3.68692	0.025049	12	222	583	21309
GO:0035690	cellular response to drug	3.68692	0.025049	12	222	583	21309
GO:0048471	perinuclear region of cytoplasm	3.68112	0.0251946	25	585	570	20946
GO:0034504	protein localization to nucleus	3.67337	0.0253907	8	123	587	21408
GO:0042692	muscle cell differentiation	3.66861	0.025512	7	100	588	21431
GO:0048010	vascular endothelial growth factor receptor signaling pathway	3.65978	0.0257381	3	21	592	21510
GO:0048512	circadian behavior	3.65978	0.0257381	3	21	592	21510
GO:1904357	negative regulation of telomere maintenance via telomere lengthening	3.65978	0.0257381	3	21	592	21510
GO:0032352	positive regulation of hormone metabolic process	3.65978	0.0257381	3	21	592	21510
GO:0033017	sarcoplasmic reticulum membrane	3.65978	0.0257381	3	21	592	21510
GO:0047496	vesicle transport along microtubule	3.65473	0.0258686	4	38	591	21493
GO:0005109	frizzled binding	3.65473	0.0258686	4	38	591	21493
GO:0051960	regulation of nervous system development	3.64507	0.0261196	38	979	557	20552
GO:0050678	regulation of epithelial cell proliferation	3.63586	0.0263612	16	331	579	21200
GO:0016202	regulation of striated muscle tissue development	3.63482	0.0263887	9	148	586	21383
GO:0044389	ubiquitin-like protein ligase binding	3.62808	0.0265672	15	304	580	21227
GO:0015578	mannose transmembrane transporter activity	3.61595	0.0268914	1	0	594	21531
GO:0015761	mannose transmembrane transport	3.61595	0.0268914	1	0	594	21531
GO:0015942	formate metabolic process	3.61595	0.0268914	1	0	594	21531
GO:0042023	DNA endoreduplication	3.61595	0.0268914	1	0	594	21531
GO:0042083	5,10-methylenetetrahydrofolate-dependent methyltransferase activity	3.61595	0.0268914	1	0	594	21531
GO:0102340	3-oxo-behenoyl-CoA reductase activity	3.61595	0.0268914	1	0	594	21531
GO:0102339	3-oxo-arachidoyl-CoA reductase activity	3.61595	0.0268914	1	0	594	21531
GO:0102341	3-oxo-lignoceroyl-CoA reductase activity	3.61595	0.0268914	1	0	594	21531
GO:0102342	3-oxo-cerotoyl-CoA reductase activity	3.61595	0.0268914	1	0	594	21531
GO:0016990	arginine deiminase activity	3.61595	0.0268914	1	0	594	21531
GO:0043136	glycerol-3-phosphatase activity	3.61595	0.0268914	1	0	594	21531
GO:0043924	suramin binding	3.61595	0.0268914	1	0	594	21531
GO:0044779	meiotic spindle checkpoint	3.61595	0.0268914	1	0	594	21531
GO:0070435	Shc-EGFR complex	3.61595	0.0268914	1	0	594	21531
GO:0070463	tubulin-dependent ATPase activity	3.61595	0.0268914	1	0	594	21531
GO:0019546	arginine deiminase pathway	3.61595	0.0268914	1	0	594	21531
GO:0070510	regulation of histone H4-K20 methylation	3.61595	0.0268914	1	0	594	21531
GO:0070512	positive regulation of histone H4-K20 methylation	3.61595	0.0268914	1	0	594	21531
GO:0045167	asymmetric protein localization involved in cell fate determination	3.61595	0.0268914	1	0	594	21531
GO:0070762	nuclear pore transmembrane ring	3.61595	0.0268914	1	0	594	21531
GO:0070856	myosin VI light chain binding	3.61595	0.0268914	1	0	594	21531
GO:0070975	FHA domain binding	3.61595	0.0268914	1	0	594	21531
GO:0045769	negative regulation of asymmetric cell division	3.61595	0.0268914	1	0	594	21531
GO:0021528	commissural neuron differentiation in spinal cord	3.61595	0.0268914	1	0	594	21531
GO:0046080	dUTP metabolic process	3.61595	0.0268914	1	0	594	21531
GO:0046081	dUTP catabolic process	3.61595	0.0268914	1	0	594	21531
GO:2000003	positive regulation of DNA damage checkpoint	3.61595	0.0268914	1	0	594	21531
GO:0046086	adenosine biosynthetic process	3.61595	0.0268914	1	0	594	21531
GO:0021588	cerebellum formation	3.61595	0.0268914	1	0	594	21531
GO:2000066	positive regulation of cortisol biosynthetic process	3.61595	0.0268914	1	0	594	21531
GO:0071594	thymocyte aggregation	3.61595	0.0268914	1	0	594	21531
GO:0021685	cerebellar granular layer structural organization	3.61595	0.0268914	1	0	594	21531
GO:2000180	negative regulation of androgen biosynthetic process	3.61595	0.0268914	1	0	594	21531
GO:2000184	positive regulation of progesterone biosynthetic process	3.61595	0.0268914	1	0	594	21531
GO:0022004	midbrain-hindbrain boundary maturation during brain development	3.61595	0.0268914	1	0	594	21531
GO:0021972	corticospinal neuron axon guidance through spinal cord	3.61595	0.0268914	1	0	594	21531
GO:0071932	replication fork reversal	3.61595	0.0268914	1	0	594	21531
GO:2000431	regulation of cytokinesis, actomyosin contractile ring assembly	3.61595	0.0268914	1	0	594	21531
GO:0072273	metanephric nephron morphogenesis	3.61595	0.0268914	1	0	594	21531
GO:2000709	regulation of maintenance of meiotic sister chromatid cohesion, centromeric	3.61595	0.0268914	1	0	594	21531
GO:2000711	positive regulation of maintenance of meiotic sister chromatid cohesion, centromeric	3.61595	0.0268914	1	0	594	21531
GO:2000751	histone H3-T3 phosphorylation involved in chromosome passenger complex localization to kinetochore	3.61595	0.0268914	1	0	594	21531
GO:2000775	histone H3-S10 phosphorylation involved in chromosome condensation	3.61595	0.0268914	1	0	594	21531
GO:0072428	signal transduction involved in intra-S DNA damage checkpoint	3.61595	0.0268914	1	0	594	21531
GO:1900827	positive regulation of membrane depolarization during cardiac muscle cell action potential	3.61595	0.0268914	1	0	594	21531
GO:0047066	phospholipid-hydroperoxide glutathione peroxidase activity	3.61595	0.0268914	1	0	594	21531
GO:0072586	DNA topoisomerase (ATP-hydrolyzing) regulator activity	3.61595	0.0268914	1	0	594	21531
GO:0072587	DNA topoisomerase (ATP-hydrolyzing) activator activity	3.61595	0.0268914	1	0	594	21531
GO:0047545	2-hydroxyglutarate dehydrogenase activity	3.61595	0.0268914	1	0	594	21531
GO:0097505	Rad6-Rad18 complex	3.61595	0.0268914	1	0	594	21531
GO:1902292	cell cycle DNA replication initiation	3.61595	0.0268914	1	0	594	21531
GO:1902295	synthesis of RNA primer involved in cell cycle DNA replication	3.61595	0.0268914	1	0	594	21531
GO:1902315	nuclear cell cycle DNA replication initiation	3.61595	0.0268914	1	0	594	21531
GO:1902318	synthesis of RNA primer involved in nuclear cell cycle DNA replication	3.61595	0.0268914	1	0	594	21531
GO:1902480	protein localization to mitotic spindle	3.61595	0.0268914	1	0	594	21531
GO:1902576	negative regulation of nuclear cell cycle DNA replication	3.61595	0.0268914	1	0	594	21531
GO:0098637	protein complex involved in cell-matrix adhesion	3.61595	0.0268914	1	0	594	21531
GO:0098725	symmetric cell division	3.61595	0.0268914	1	0	594	21531
GO:0098768	meiotic prometaphase I	3.61595	0.0268914	1	0	594	21531
GO:0098872	G protein-coupled neurotransmitter receptor activity involved in regulation of postsynaptic cytosolic calcium ion concentration	3.61595	0.0268914	1	0	594	21531
GO:0000085	mitotic G2 phase	3.61595	0.0268914	1	0	594	21531
GO:0098895	postsynaptic endosome membrane	3.61595	0.0268914	1	0	594	21531
GO:0000089	mitotic metaphase	3.61595	0.0268914	1	0	594	21531
GO:0000121	glycerol-1-phosphatase activity	3.61595	0.0268914	1	0	594	21531
GO:0098944	postsynaptic recycling endosome membrane	3.61595	0.0268914	1	0	594	21531
GO:0110075	regulation of ferroptosis	3.61595	0.0268914	1	0	594	21531
GO:0110076	negative regulation of ferroptosis	3.61595	0.0268914	1	0	594	21531
GO:1902975	mitotic DNA replication initiation	3.61595	0.0268914	1	0	594	21531
GO:1902977	mitotic DNA replication preinitiation complex assembly	3.61595	0.0268914	1	0	594	21531
GO:1902981	synthesis of RNA primer involved in mitotic DNA replication	3.61595	0.0268914	1	0	594	21531
GO:1903096	protein localization to meiotic spindle midzone	3.61595	0.0268914	1	0	594	21531
GO:1903118	urate homeostasis	3.61595	0.0268914	1	0	594	21531
GO:1903126	negative regulation of centriole-centriole cohesion	3.61595	0.0268914	1	0	594	21531
GO:0050429	calcium-dependent phospholipase C activity	3.61595	0.0268914	1	0	594	21531
GO:1903461	Okazaki fragment processing involved in mitotic DNA replication	3.61595	0.0268914	1	0	594	21531
GO:1903464	negative regulation of mitotic cell cycle DNA replication	3.61595	0.0268914	1	0	594	21531
GO:0099606	microtubule plus-end directed mitotic chromosome migration	3.61595	0.0268914	1	0	594	21531
GO:0099607	lateral attachment of mitotic spindle microtubules to kinetochore	3.61595	0.0268914	1	0	594	21531
GO:1903570	regulation of protein kinase D signaling	3.61595	0.0268914	1	0	594	21531
GO:1903572	positive regulation of protein kinase D signaling	3.61595	0.0268914	1	0	594	21531
GO:0000823	inositol-1,4,5-trisphosphate 6-kinase activity	3.61595	0.0268914	1	0	594	21531
GO:0000824	inositol tetrakisphosphate 3-kinase activity	3.61595	0.0268914	1	0	594	21531
GO:1903762	positive regulation of voltage-gated potassium channel activity involved in ventricular cardiac muscle cell action potential repolarization	3.61595	0.0268914	1	0	594	21531
GO:0050924	positive regulation of negative chemotaxis	3.61595	0.0268914	1	0	594	21531
GO:0050929	induction of negative chemotaxis	3.61595	0.0268914	1	0	594	21531
GO:1903947	positive regulation of ventricular cardiac muscle cell action potential	3.61595	0.0268914	1	0	594	21531
GO:1904049	negative regulation of spontaneous neurotransmitter secretion	3.61595	0.0268914	1	0	594	21531
GO:0051319	G2 phase	3.61595	0.0268914	1	0	594	21531
GO:0051323	metaphase	3.61595	0.0268914	1	0	594	21531
GO:1904608	response to monosodium L-glutamate	3.61595	0.0268914	1	0	594	21531
GO:1904609	cellular response to monosodium L-glutamate	3.61595	0.0268914	1	0	594	21531
GO:1904633	regulation of glomerular visceral epithelial cell apoptotic process	3.61595	0.0268914	1	0	594	21531
GO:1904635	positive regulation of glomerular visceral epithelial cell apoptotic process	3.61595	0.0268914	1	0	594	21531
GO:1904777	negative regulation of protein localization to cell cortex	3.61595	0.0268914	1	0	594	21531
GO:0051871	dihydrofolic acid binding	3.61595	0.0268914	1	0	594	21531
GO:1904790	regulation of shelterin complex assembly	3.61595	0.0268914	1	0	594	21531
GO:1904792	positive regulation of shelterin complex assembly	3.61595	0.0268914	1	0	594	21531
GO:1904850	negative regulation of establishment of protein localization to telomere	3.61595	0.0268914	1	0	594	21531
GO:0001985	negative regulation of heart rate involved in baroreceptor response to increased systemic arterial blood pressure	3.61595	0.0268914	1	0	594	21531
GO:1904910	regulation of establishment of RNA localization to telomere	3.61595	0.0268914	1	0	594	21531
GO:1904911	negative regulation of establishment of RNA localization to telomere	3.61595	0.0268914	1	0	594	21531
GO:1905026	positive regulation of membrane repolarization during ventricular cardiac muscle cell action potential	3.61595	0.0268914	1	0	594	21531
GO:1905033	positive regulation of membrane repolarization during cardiac muscle cell action potential	3.61595	0.0268914	1	0	594	21531
GO:0002462	tolerance induction to nonself antigen	3.61595	0.0268914	1	0	594	21531
GO:1905359	protein localization to meiotic spindle	3.61595	0.0268914	1	0	594	21531
GO:0002575	basophil chemotaxis	3.61595	0.0268914	1	0	594	21531
GO:1905453	regulation of myeloid progenitor cell differentiation	3.61595	0.0268914	1	0	594	21531
GO:1905868	regulation of 3'-UTR-mediated mRNA stabilization	3.61595	0.0268914	1	0	594	21531
GO:1905870	positive regulation of 3'-UTR-mediated mRNA stabilization	3.61595	0.0268914	1	0	594	21531
GO:0003116	regulation of vasoconstriction by norepinephrine	3.61595	0.0268914	1	0	594	21531
GO:0003117	regulation of vasoconstriction by circulating norepinephrine	3.61595	0.0268914	1	0	594	21531
GO:0003163	sinoatrial node development	3.61595	0.0268914	1	0	594	21531
GO:0004055	argininosuccinate synthase activity	3.61595	0.0268914	1	0	594	21531
GO:0004146	dihydrofolate reductase activity	3.61595	0.0268914	1	0	594	21531
GO:0004170	dUTP diphosphatase activity	3.61595	0.0268914	1	0	594	21531
GO:0004577	N-acetylglucosaminyldiphosphodolichol N-acetylglucosaminyltransferase activity	3.61595	0.0268914	1	0	594	21531
GO:0004799	thymidylate synthase activity	3.61595	0.0268914	1	0	594	21531
GO:0004876	complement component C3a receptor activity	3.61595	0.0268914	1	0	594	21531
GO:0030491	heteroduplex formation	3.61595	0.0268914	1	0	594	21531
GO:0005142	interleukin-11 receptor binding	3.61595	0.0268914	1	0	594	21531
GO:0005309	creatine:sodium symporter activity	3.61595	0.0268914	1	0	594	21531
GO:0030892	mitotic cohesin complex	3.61595	0.0268914	1	0	594	21531
GO:0031422	RecQ helicase-Topo III complex	3.61595	0.0268914	1	0	594	21531
GO:0031427	response to methotrexate	3.61595	0.0268914	1	0	594	21531
GO:0031431	Dbf4-dependent protein kinase complex	3.61595	0.0268914	1	0	594	21531
GO:0031619	homologous chromosome orientation involved in meiotic metaphase I plate congression	3.61595	0.0268914	1	0	594	21531
GO:0006196	AMP catabolic process	3.61595	0.0268914	1	0	594	21531
GO:0031855	oxytocin receptor binding	3.61595	0.0268914	1	0	594	21531
GO:0032034	myosin II head/neck binding	3.61595	0.0268914	1	0	594	21531
GO:0032038	myosin II heavy chain binding	3.61595	0.0268914	1	0	594	21531
GO:0031945	positive regulation of glucocorticoid metabolic process	3.61595	0.0268914	1	0	594	21531
GO:0031948	positive regulation of glucocorticoid biosynthetic process	3.61595	0.0268914	1	0	594	21531
GO:0033080	immature T cell proliferation in thymus	3.61595	0.0268914	1	0	594	21531
GO:0033079	immature T cell proliferation	3.61595	0.0268914	1	0	594	21531
GO:0033301	cell cycle comprising mitosis without cytokinesis	3.61595	0.0268914	1	0	594	21531
GO:0033316	meiotic spindle assembly checkpoint	3.61595	0.0268914	1	0	594	21531
GO:0033593	BRCA2-MAGE-D1 complex	3.61595	0.0268914	1	0	594	21531
GO:0033678	5'-3' DNA/RNA helicase activity	3.61595	0.0268914	1	0	594	21531
GO:0033682	ATP-dependent 5'-3' DNA/RNA helicase activity	3.61595	0.0268914	1	0	594	21531
GO:0034094	regulation of maintenance of meiotic sister chromatid cohesion	3.61595	0.0268914	1	0	594	21531
GO:0034096	positive regulation of maintenance of meiotic sister chromatid cohesion	3.61595	0.0268914	1	0	594	21531
GO:0034668	integrin alpha4-beta1 complex	3.61595	0.0268914	1	0	594	21531
GO:0060222	regulation of retinal cone cell fate commitment	3.61595	0.0268914	1	0	594	21531
GO:0060223	retinal rod cell fate commitment	3.61595	0.0268914	1	0	594	21531
GO:0060226	negative regulation of retinal cone cell fate commitment	3.61595	0.0268914	1	0	594	21531
GO:0034972	histone H3-R26 methylation	3.61595	0.0268914	1	0	594	21531
GO:0060517	epithelial cell proliferation involved in prostatic bud elongation	3.61595	0.0268914	1	0	594	21531
GO:0010625	positive regulation of Schwann cell proliferation	3.61595	0.0268914	1	0	594	21531
GO:0010650	positive regulation of cell communication by electrical coupling	3.61595	0.0268914	1	0	594	21531
GO:0035175	histone kinase activity (H3-S10 specific)	3.61595	0.0268914	1	0	594	21531
GO:0060767	epithelial cell proliferation involved in prostate gland development	3.61595	0.0268914	1	0	594	21531
GO:0060784	regulation of cell proliferation involved in tissue homeostasis	3.61595	0.0268914	1	0	594	21531
GO:0060827	regulation of canonical Wnt signaling pathway involved in neural plate anterior/posterior pattern formation	3.61595	0.0268914	1	0	594	21531
GO:0060829	negative regulation of canonical Wnt signaling pathway involved in neural plate anterior/posterior pattern formation	3.61595	0.0268914	1	0	594	21531
GO:0035485	adenine/guanine mispair binding	3.61595	0.0268914	1	0	594	21531
GO:0060945	cardiac neuron differentiation	3.61595	0.0268914	1	0	594	21531
GO:0035538	carbohydrate response element binding	3.61595	0.0268914	1	0	594	21531
GO:0035684	helper T cell extravasation	3.61595	0.0268914	1	0	594	21531
GO:0061369	negative regulation of testicular blood vessel morphogenesis	3.61595	0.0268914	1	0	594	21531
GO:0086029	Purkinje myocyte to ventricular cardiac muscle cell signaling	3.61595	0.0268914	1	0	594	21531
GO:0086068	Purkinje myocyte to ventricular cardiac muscle cell communication	3.61595	0.0268914	1	0	594	21531
GO:1990261	pre-mRNA catabolic process	3.61595	0.0268914	1	0	594	21531
GO:0036520	astrocyte-dopaminergic neuron signaling	3.61595	0.0268914	1	0	594	21531
GO:1990723	cytoplasmic periphery of the nuclear pore complex	3.61595	0.0268914	1	0	594	21531
GO:1990755	mitotic spindle microtubule depolymerization	3.61595	0.0268914	1	0	594	21531
GO:1990843	subsarcolemmal mitochondrion	3.61595	0.0268914	1	0	594	21531
GO:1990844	interfibrillar mitochondrion	3.61595	0.0268914	1	0	594	21531
GO:1990971	EMILIN complex	3.61595	0.0268914	1	0	594	21531
GO:0038038	G protein-coupled receptor homodimeric complex	3.61595	0.0268914	1	0	594	21531
GO:0038112	interleukin-8-mediated signaling pathway	3.61595	0.0268914	1	0	594	21531
GO:0090260	negative regulation of retinal ganglion cell axon guidance	3.61595	0.0268914	1	0	594	21531
GO:0014841	skeletal muscle satellite cell proliferation	3.61595	0.0268914	1	0	594	21531
GO:0014856	skeletal muscle cell proliferation	3.61595	0.0268914	1	0	594	21531
GO:0060070	canonical Wnt signaling pathway	3.61144	0.027013	6	79	589	21452
GO:0071804	cellular potassium ion transport	3.59447	0.0274753	8	125	587	21406
GO:0071805	potassium ion transmembrane transport	3.59447	0.0274753	8	125	587	21406
GO:0043067	regulation of programmed cell death	3.58205	0.0278186	53	1455	542	20076
GO:0018193	peptidyl-amino acid modification	3.58194	0.0278217	27	650	568	20881
GO:0030516	regulation of axon extension	3.58023	0.0278693	7	102	588	21429
GO:0043653	mitochondrial fragmentation involved in apoptotic process	3.56996	0.0281569	2	8	593	21523
GO:0071863	regulation of cell proliferation in bone marrow	3.56996	0.0281569	2	8	593	21523
GO:0046532	regulation of photoreceptor cell differentiation	3.56996	0.0281569	2	8	593	21523
GO:0097539	ciliary transition fiber	3.56996	0.0281569	2	8	593	21523
GO:0098505	G-rich strand telomeric DNA binding	3.56996	0.0281569	2	8	593	21523
GO:1904667	negative regulation of ubiquitin protein ligase activity	3.56996	0.0281569	2	8	593	21523
GO:0003680	AT DNA binding	3.56996	0.0281569	2	8	593	21523
GO:0031080	nuclear pore outer ring	3.56996	0.0281569	2	8	593	21523
GO:0032357	oxidized purine DNA binding	3.56996	0.0281569	2	8	593	21523
GO:0009129	pyrimidine nucleoside monophosphate metabolic process	3.56996	0.0281569	2	8	593	21523
GO:0009221	pyrimidine deoxyribonucleotide biosynthetic process	3.56996	0.0281569	2	8	593	21523
GO:0009719	response to endogenous stimulus	3.56589	0.0282718	31	771	564	20760
GO:0000786	nucleosome	3.5612	0.0284046	6	80	589	21451
GO:0005249	voltage-gated potassium channel activity	3.5612	0.0284046	6	80	589	21451
GO:0044325	ion channel binding	3.55572	0.0285608	8	126	587	21405
GO:0070193	synaptonemal complex organization	3.55162	0.0286781	3	22	592	21509
GO:2000781	positive regulation of double-strand break repair	3.55162	0.0286781	3	22	592	21509
GO:1902230	negative regulation of intrinsic apoptotic signaling pathway in response to DNA damage	3.55162	0.0286781	3	22	592	21509
GO:0060343	trabecula formation	3.55162	0.0286781	3	22	592	21509
GO:0036297	interstrand cross-link repair	3.55162	0.0286781	3	22	592	21509
GO:0014897	striated muscle hypertrophy	3.55162	0.0286781	3	22	592	21509
GO:0065008	regulation of biological quality	3.55129	0.0286877	111	3369	484	18162
GO:0043414	macromolecule methylation	3.54493	0.0288707	11	201	584	21330
GO:0009058	biosynthetic process	3.53298	0.0292178	65	1846	530	19685
GO:0001078	proximal promoter DNA-binding transcription repressor activity, RNA polymerase II-specific	3.52855	0.0293475	10	176	585	21355
GO:0031343	positive regulation of cell killing	3.51182	0.0298426	6	81	589	21450
GO:0002200	somatic diversification of immune receptors	3.50338	0.0300956	4	40	591	21491
GO:0003179	heart valve morphogenesis	3.50338	0.0300956	4	40	591	21491
GO:0006289	nucleotide-excision repair	3.50338	0.0300956	4	40	591	21491
GO:0006611	protein export from nucleus	3.50338	0.0300956	4	40	591	21491
GO:0090184	positive regulation of kidney development	3.50338	0.0300956	4	40	591	21491
GO:0031396	regulation of protein ubiquitination	3.49685	0.0302925	10	177	585	21354
GO:0048634	regulation of muscle organ development	3.49475	0.0303565	9	152	586	21379
GO:2000181	negative regulation of blood vessel morphogenesis	3.4943	0.03037	7	104	588	21427
GO:0030175	filopodium	3.49074	0.0304782	5	60	590	21471
GO:0009792	embryo development ending in birth or egg hatching	3.47859	0.030851	14	283	581	21248
GO:0051094	positive regulation of developmental process	3.4772	0.0308938	52	1433	543	20098
GO:0007275	multicellular organism development	3.46703	0.0312095	47	1275	548	20256
GO:0006793	phosphorus metabolic process	3.45949	0.0314458	57	1595	538	19936
GO:0016645	oxidoreductase activity, acting on the CH-NH group of donors	3.44867	0.031788	3	23	592	21508
GO:0070971	endoplasmic reticulum exit site	3.44867	0.031788	3	23	592	21508
GO:1904353	regulation of telomere capping	3.44867	0.031788	3	23	592	21508
GO:0002082	regulation of oxidative phosphorylation	3.44867	0.031788	3	23	592	21508
GO:0002437	inflammatory response to antigenic stimulus	3.44867	0.031788	3	23	592	21508
GO:0007622	rhythmic behavior	3.44867	0.031788	3	23	592	21508
GO:0010460	positive regulation of heart rate	3.44867	0.031788	3	23	592	21508
GO:0031333	negative regulation of protein complex assembly	3.4422	0.0319941	8	129	587	21402
GO:0036064	ciliary basal body	3.4422	0.0319941	8	129	587	21402
GO:0042981	regulation of apoptotic process	3.43523	0.032218	52	1437	543	20094
GO:0060043	regulation of cardiac muscle cell proliferation	3.43105	0.0323529	4	41	591	21490
GO:0010464	regulation of mesenchymal cell proliferation	3.43105	0.0323529	4	41	591	21490
GO:0051239	regulation of multicellular organismal process	3.43025	0.0323788	99	2982	496	18549
GO:0032259	methylation	3.42801	0.0324514	13	258	582	21273
GO:0000151	ubiquitin ligase complex	3.40275	0.0332816	13	259	582	21272
GO:0050793	regulation of developmental process	3.39672	0.0334831	85	2519	510	19012
GO:0051235	maintenance of location	3.39344	0.0335929	9	155	586	21376
GO:1901699	cellular response to nitrogen compound	3.39016	0.0337033	16	342	579	21189
GO:0016889	endodeoxyribonuclease activity, producing 3'-phosphomonoesters	3.38699	0.0338102	2	9	593	21522
GO:0042555	MCM complex	3.38699	0.0338102	2	9	593	21522
GO:0019103	pyrimidine nucleotide binding	3.38699	0.0338102	2	9	593	21522
GO:0070202	regulation of establishment of protein localization to chromosome	3.38699	0.0338102	2	9	593	21522
GO:0070296	sarcoplasmic reticulum calcium ion transport	3.38699	0.0338102	2	9	593	21522
GO:0045876	positive regulation of sister chromatid cohesion	3.38699	0.0338102	2	9	593	21522
GO:2000615	regulation of histone H3-K9 acetylation	3.38699	0.0338102	2	9	593	21522
GO:0046977	TAP binding	3.38699	0.0338102	2	9	593	21522
GO:0097084	vascular smooth muscle cell development	3.38699	0.0338102	2	9	593	21522
GO:0000782	telomere cap complex	3.38699	0.0338102	2	9	593	21522
GO:0000783	nuclear telomere cap complex	3.38699	0.0338102	2	9	593	21522
GO:0051657	maintenance of organelle location	3.38699	0.0338102	2	9	593	21522
GO:1905666	regulation of protein localization to endosome	3.38699	0.0338102	2	9	593	21522
GO:1905668	positive regulation of protein localization to endosome	3.38699	0.0338102	2	9	593	21522
GO:0030881	beta-2-microglobulin binding	3.38699	0.0338102	2	9	593	21522
GO:0030953	astral microtubule organization	3.38699	0.0338102	2	9	593	21522
GO:0032356	oxidized DNA binding	3.38699	0.0338102	2	9	593	21522
GO:0032797	SMN complex	3.38699	0.0338102	2	9	593	21522
GO:0060452	positive regulation of cardiac muscle contraction	3.38699	0.0338102	2	9	593	21522
GO:0035999	tetrahydrofolate interconversion	3.38699	0.0338102	2	9	593	21522
GO:0086065	cell communication involved in cardiac conduction	3.38699	0.0338102	2	9	593	21522
GO:0090043	regulation of tubulin deacetylation	3.38699	0.0338102	2	9	593	21522
GO:0051259	protein complex oligomerization	3.37869	0.0340922	23	544	572	20987
GO:0045669	positive regulation of osteoblast differentiation	3.37741	0.0341357	5	62	590	21469
GO:0000287	magnesium ion binding	3.37297	0.0342877	10	181	585	21350
GO:0048869	cellular developmental process	3.37022	0.0343822	95	2856	500	18675
GO:1902904	negative regulation of supramolecular fiber organization	3.36873	0.0344335	8	131	587	21400
GO:0034614	cellular response to reactive oxygen species	3.36854	0.03444	6	84	589	21447
GO:0030865	cortical cytoskeleton organization	3.36082	0.0347068	4	42	591	21489
GO:0090311	regulation of protein deacetylation	3.36082	0.0347068	4	42	591	21489
GO:0017048	Rho GTPase binding	3.36036	0.0347226	9	156	586	21375
GO:0016447	somatic recombination of immunoglobulin gene segments	3.3505	0.0350669	3	24	592	21507
GO:0045780	positive regulation of bone resorption	3.3505	0.0350669	3	24	592	21507
GO:0046852	positive regulation of bone remodeling	3.3505	0.0350669	3	24	592	21507
GO:1904019	epithelial cell apoptotic process	3.3505	0.0350669	3	24	592	21507
GO:0002052	positive regulation of neuroblast proliferation	3.3505	0.0350669	3	24	592	21507
GO:0034629	cellular protein-containing complex localization	3.3505	0.0350669	3	24	592	21507
GO:0014896	muscle hypertrophy	3.3505	0.0350669	3	24	592	21507
GO:0006796	phosphate-containing compound metabolic process	3.34842	0.0351397	56	1574	539	19957
GO:0001894	tissue homeostasis	3.33263	0.0356992	8	132	587	21399
GO:0090316	positive regulation of intracellular protein transport	3.33263	0.0356992	8	132	587	21399
GO:0072384	organelle transport along microtubule	3.32251	0.0360621	5	63	590	21468
GO:0071482	cellular response to light stimulus	3.32234	0.0360683	6	85	589	21446
GO:0007050	cell cycle arrest	3.32234	0.0360683	6	85	589	21446
GO:0120036	plasma membrane bounded cell projection organization	3.31854	0.0362057	25	607	570	20924
GO:0060284	regulation of cell development	3.31608	0.036295	38	1005	557	20526
GO:0033157	regulation of intracellular protein transport	3.31512	0.0363296	11	209	584	21322
GO:0120161	regulation of cold-induced thermogenesis	3.29695	0.0369959	8	133	587	21398
GO:0071560	cellular response to transforming growth factor beta stimulus	3.29259	0.0371574	4	43	591	21488
GO:0099518	vesicle cytoskeletal trafficking	3.29259	0.0371574	4	43	591	21488
GO:0035019	somatic stem cell population maintenance	3.29259	0.0371574	4	43	591	21488
GO:0097327	response to antineoplastic agent	3.26875	0.0380541	5	64	590	21467
GO:0120031	plasma membrane bounded cell projection assembly	3.24286	0.0390522	14	293	581	21238
GO:0048469	cell maturation	3.22682	0.0396835	8	135	587	21396
GO:0031503	protein-containing complex localization	3.22682	0.0396835	8	135	587	21396
GO:0070301	cellular response to hydrogen peroxide	3.22628	0.0397051	4	44	591	21487
GO:0001658	branching involved in ureteric bud morphogenesis	3.22628	0.0397051	4	44	591	21487
GO:0051972	regulation of telomerase activity	3.22628	0.0397051	4	44	591	21487
GO:0044342	type B pancreatic cell proliferation	3.22233	0.0398621	2	10	593	21521
GO:0046385	deoxyribose phosphate biosynthetic process	3.22233	0.0398621	2	10	593	21521
GO:0046607	positive regulation of centrosome cycle	3.22233	0.0398621	2	10	593	21521
GO:0098762	meiotic cell cycle phase	3.22233	0.0398621	2	10	593	21521
GO:0098764	meiosis I cell cycle phase	3.22233	0.0398621	2	10	593	21521
GO:0000083	regulation of transcription involved in G1/S transition of mitotic cell cycle	3.22233	0.0398621	2	10	593	21521
GO:0000900	translation repressor activity, mRNA regulatory element binding	3.22233	0.0398621	2	10	593	21521
GO:0051280	negative regulation of release of sequestered calcium ion into cytosol	3.22233	0.0398621	2	10	593	21521
GO:0003188	heart valve formation	3.22233	0.0398621	2	10	593	21521
GO:0032026	response to magnesium ion	3.22233	0.0398621	2	10	593	21521
GO:0032308	positive regulation of prostaglandin secretion	3.22233	0.0398621	2	10	593	21521
GO:0033262	regulation of nuclear cell cycle DNA replication	3.22233	0.0398621	2	10	593	21521
GO:0034244	negative regulation of transcription elongation from RNA polymerase II promoter	3.22233	0.0398621	2	10	593	21521
GO:0009265	2'-deoxyribonucleotide biosynthetic process	3.22233	0.0398621	2	10	593	21521
GO:0010457	centriole-centriole cohesion	3.22233	0.0398621	2	10	593	21521
GO:0010882	regulation of cardiac muscle contraction by calcium ion signaling	3.22233	0.0398621	2	10	593	21521
GO:0007568	aging	3.21149	0.0402964	7	111	588	21420
GO:0048609	multicellular organismal reproductive process	3.2102	0.0403484	24	584	571	20947
GO:2001234	negative regulation of apoptotic signaling pathway	3.20581	0.0405259	11	213	584	21318
GO:0043114	regulation of vascular permeability	3.16711	0.0421253	3	26	592	21505
GO:0018023	peptidyl-lysine trimethylation	3.16711	0.0421253	3	26	592	21505
GO:0070371	ERK1 and ERK2 cascade	3.16711	0.0421253	3	26	592	21505
GO:0071514	genetic imprinting	3.16711	0.0421253	3	26	592	21505
GO:0002428	antigen processing and presentation of peptide antigen via MHC class Ib	3.16711	0.0421253	3	26	592	21505
GO:0060706	cell differentiation involved in embryonic placenta development	3.16711	0.0421253	3	26	592	21505
GO:0018022	peptidyl-lysine methylation	3.16447	0.0422366	5	66	590	21465
GO:0055021	regulation of cardiac muscle tissue growth	3.16447	0.0422366	5	66	590	21465
GO:0071622	regulation of granulocyte chemotaxis	3.16179	0.0423499	4	45	591	21486
GO:0030331	estrogen receptor binding	3.16179	0.0423499	4	45	591	21486
GO:0006937	regulation of muscle contraction	3.15829	0.0424984	8	137	587	21394
GO:0071495	cellular response to endogenous stimulus	3.14895	0.0428971	23	558	572	20973
GO:0055024	regulation of cardiac muscle tissue development	3.1449	0.0430713	6	89	589	21442
GO:0017016	Ras GTPase binding	3.11237	0.0444956	17	384	578	21147
GO:0045778	positive regulation of ossification	3.10229	0.044946	6	90	589	21441
GO:2000648	positive regulation of stem cell proliferation	3.09906	0.0450917	4	46	591	21485
GO:1901362	organic cyclic compound biosynthetic process	3.09546	0.0452541	32	836	563	20695
GO:0030947	regulation of vascular endothelial growth factor receptor signaling pathway	3.08127	0.0459009	3	27	592	21504
GO:0090022	regulation of neutrophil chemotaxis	3.08127	0.0459009	3	27	592	21504
GO:0043117	positive regulation of vascular permeability	3.07289	0.0462871	2	11	593	21520
GO:0019104	DNA N-glycosylase activity	3.07289	0.0462871	2	11	593	21520
GO:0019206	nucleoside kinase activity	3.07289	0.0462871	2	11	593	21520
GO:2000018	regulation of male gonad development	3.07289	0.0462871	2	11	593	21520
GO:0071786	endoplasmic reticulum tubular network organization	3.07289	0.0462871	2	11	593	21520
GO:1903818	positive regulation of voltage-gated potassium channel activity	3.07289	0.0462871	2	11	593	21520
GO:0051573	negative regulation of histone H3-K9 methylation	3.07289	0.0462871	2	11	593	21520
GO:0051974	negative regulation of telomerase activity	3.07289	0.0462871	2	11	593	21520
GO:0003906	DNA-(apurinic or apyrimidinic site) endonuclease activity	3.07289	0.0462871	2	11	593	21520
GO:0004303	estradiol 17-beta-dehydrogenase activity	3.07289	0.0462871	2	11	593	21520
GO:0030033	microvillus assembly	3.07289	0.0462871	2	11	593	21520
GO:0005172	vascular endothelial growth factor receptor binding	3.07289	0.0462871	2	11	593	21520
GO:0031000	response to caffeine	3.07289	0.0462871	2	11	593	21520
GO:0032306	regulation of prostaglandin secretion	3.07289	0.0462871	2	11	593	21520
GO:0009219	pyrimidine deoxyribonucleotide metabolic process	3.07289	0.0462871	2	11	593	21520
GO:0036270	response to diuretic	3.07289	0.0462871	2	11	593	21520
GO:2001243	negative regulation of intrinsic apoptotic signaling pathway	3.06036	0.0468709	6	91	589	21440
GO:0044444	cytoplasmic part	3.05843	0.0469614	238	7869	357	13662
GO:0072332	intrinsic apoptotic signaling pathway by p53 class mediator	3.038	0.0479305	4	47	591	21484
GO:0040008	regulation of growth	3.0286	0.0483835	27	687	568	20844
GO:0016874	ligase activity	3.02584	0.0485169	8	141	587	21390
GO:0097190	apoptotic signaling pathway	3.00586	0.049496	12	248	583	21283
GO:0042771	intrinsic apoptotic signaling pathway in response to DNA damage by p53 class mediator	2.99898	0.0498378	3	28	592	21503
GO:0044030	regulation of DNA methylation	2.99898	0.0498378	3	28	592	21503
GO:0051145	smooth muscle cell differentiation	2.99898	0.0498378	3	28	592	21503
GO:0005637	nuclear inner membrane	2.99898	0.0498378	3	28	592	21503
GO:0010574	regulation of vascular endothelial growth factor production	2.99898	0.0498378	3	28	592	21503
GO:0043254	regulation of protein complex assembly	2.98327	0.0506268	18	420	577	21111
GO:0001954	positive regulation of cell-matrix adhesion	2.97856	0.0508659	4	48	591	21483
GO:1990841	promoter-specific chromatin binding	2.97856	0.0508659	4	48	591	21483
GO:0010810	regulation of cell-substrate adhesion	2.97326	0.0511362	10	195	585	21336
GO:0001912	positive regulation of leukocyte mediated cytotoxicity	2.96808	0.0514021	5	70	590	21461
GO:0032507	maintenance of protein location in cell	2.96808	0.0514021	5	70	590	21461
GO:0051240	positive regulation of multicellular organismal process	2.96059	0.0517882	61	1779	534	19752
GO:0010921	regulation of phosphatase activity	2.95404	0.0521286	7	118	588	21413
GO:0032388	positive regulation of intracellular transport	2.94659	0.0525182	10	196	585	21335
GO:0051093	negative regulation of developmental process	2.94016	0.0528571	36	974	559	20557
GO:0030031	cell projection assembly	2.93765	0.0529903	14	307	581	21224
GO:0015688	iron chelate transport	2.93631	0.0530609	1	1	594	21530
GO:0015881	creatine transmembrane transport	2.93631	0.0530609	1	1	594	21530
GO:0015891	siderophore transport	2.93631	0.0530609	1	1	594	21530
GO:0016062	adaptation of rhodopsin mediated signaling	2.93631	0.0530609	1	1	594	21530
GO:0016260	selenocysteine biosynthetic process	2.93631	0.0530609	1	1	594	21530
GO:0016499	orexin receptor activity	2.93631	0.0530609	1	1	594	21530
GO:0042275	error-free postreplication DNA repair	2.93631	0.0530609	1	1	594	21530
GO:0016781	phosphotransferase activity, paired acceptors	2.93631	0.0530609	1	1	594	21530
GO:0016890	site-specific endodeoxyribonuclease activity, specific for altered base	2.93631	0.0530609	1	1	594	21530
GO:0017109	glutamate-cysteine ligase complex	2.93631	0.0530609	1	1	594	21530
GO:0042559	pteridine-containing compound biosynthetic process	2.93632	0.0530609	2	12	593	21519
GO:0043138	3'-5' DNA helicase activity	2.93632	0.0530609	2	12	593	21519
GO:0043183	vascular endothelial growth factor receptor 1 binding	2.93631	0.0530609	1	1	594	21530
GO:0043657	host cell	2.93631	0.0530609	1	1	594	21530
GO:0019035	viral integration complex	2.93631	0.0530609	1	1	594	21530
GO:0019100	male germ-line sex determination	2.93631	0.0530609	1	1	594	21530
GO:0070086	ubiquitin-dependent endocytosis	2.93631	0.0530609	1	1	594	21530
GO:0044609	DBIRD complex	2.93631	0.0530609	1	1	594	21530
GO:0070194	synaptonemal complex disassembly	2.93631	0.0530609	1	1	594	21530
GO:0044727	DNA demethylation of male pronucleus	2.93631	0.0530609	1	1	594	21530
GO:0070329	tRNA seleno-modification	2.93631	0.0530609	1	1	594	21530
GO:0019413	acetate biosynthetic process	2.93631	0.0530609	1	1	594	21530
GO:0019427	acetyl-CoA biosynthetic process from acetate	2.93631	0.0530609	1	1	594	21530
GO:0045003	double-strand break repair via synthesis-dependent strand annealing	2.93631	0.0530609	1	1	594	21530
GO:0070489	T cell aggregation	2.93631	0.0530609	1	1	594	21530
GO:0019542	propionate biosynthetic process	2.93631	0.0530609	1	1	594	21530
GO:0070535	histone H2A K63-linked ubiquitination	2.93631	0.0530609	1	1	594	21530
GO:0070643	vitamin D 25-hydroxylase activity	2.93631	0.0530609	1	1	594	21530
GO:0070722	Tle3-Aes complex	2.93631	0.0530609	1	1	594	21530
GO:0070829	heterochromatin maintenance	2.93631	0.0530609	1	1	594	21530
GO:0070853	myosin VI binding	2.93631	0.0530609	1	1	594	21530
GO:0070877	microprocessor complex	2.93631	0.0530609	1	1	594	21530
GO:0019948	SUMO activating enzyme activity	2.93631	0.0530609	1	1	594	21530
GO:0071065	alpha9-beta1 integrin-vascular cell adhesion molecule-1 complex	2.93631	0.0530609	1	1	594	21530
GO:0071140	resolution of mitotic recombination intermediates	2.93631	0.0530609	1	1	594	21530
GO:0071163	DNA replication preinitiation complex assembly	2.93631	0.0530609	1	1	594	21530
GO:0071283	cellular response to iron(III) ion	2.93631	0.0530609	1	1	594	21530
GO:0045870	positive regulation of single stranded viral RNA replication via double stranded DNA intermediate	2.93631	0.0530609	1	1	594	21530
GO:0106134	positive regulation of cardiac muscle cell contraction	2.93631	0.0530609	1	1	594	21530
GO:0071623	negative regulation of granulocyte chemotaxis	2.93631	0.0530609	1	1	594	21530
GO:0021693	cerebellar Purkinje cell layer structural organization	2.93631	0.0530609	1	1	594	21530
GO:1900195	positive regulation of oocyte maturation	2.93631	0.0530609	1	1	594	21530
GO:2000225	negative regulation of testosterone biosynthetic process	2.93631	0.0530609	1	1	594	21530
GO:1900240	negative regulation of phenotypic switching	2.93631	0.0530609	1	1	594	21530
GO:0021836	chemorepulsion involved in postnatal olfactory bulb interneuron migration	2.93631	0.0530609	1	1	594	21530
GO:0071812	positive regulation of fever generation by positive regulation of prostaglandin secretion	2.93631	0.0530609	1	1	594	21530
GO:0071848	positive regulation of ERK1 and ERK2 cascade via TNFSF11-mediated signaling	2.93631	0.0530609	1	1	594	21530
GO:0046452	dihydrofolate metabolic process	2.93631	0.0530609	1	1	594	21530
GO:0072028	nephron morphogenesis	2.93631	0.0530609	1	1	594	21530
GO:0071931	positive regulation of transcription involved in G1/S transition of mitotic cell cycle	2.93631	0.0530609	1	1	594	21530
GO:0072033	renal vesicle formation	2.93631	0.0530609	1	1	594	21530
GO:2000490	negative regulation of hepatic stellate cell activation	2.93631	0.0530609	1	1	594	21530
GO:0072190	ureter urothelium development	2.93631	0.0530609	1	1	594	21530
GO:2000620	positive regulation of histone H4-K16 acetylation	2.93631	0.0530609	1	1	594	21530
GO:0072382	minus-end-directed vesicle transport along microtubule	2.93631	0.0530609	1	1	594	21530
GO:0097066	response to thyroid hormone	2.93632	0.0530609	2	12	593	21519
GO:0072555	17-beta-ketosteroid reductase activity	2.93631	0.0530609	1	1	594	21530
GO:0072582	17-beta-hydroxysteroid dehydrogenase (NADP+) activity	2.93631	0.0530609	1	1	594	21530
GO:0097124	cyclin A2-CDK2 complex	2.93631	0.0530609	1	1	594	21530
GO:0072658	maintenance of protein location in membrane	2.93631	0.0530609	1	1	594	21530
GO:0072660	maintenance of protein location in plasma membrane	2.93631	0.0530609	1	1	594	21530
GO:0072683	T cell extravasation	2.93631	0.0530609	1	1	594	21530
GO:0072741	protein localization to cell division site	2.93631	0.0530609	1	1	594	21530
GO:1901291	negative regulation of double-strand break repair via single-strand annealing	2.93631	0.0530609	1	1	594	21530
GO:0097532	stress response to acid chemical	2.93631	0.0530609	1	1	594	21530
GO:0097533	cellular stress response to acid chemical	2.93631	0.0530609	1	1	594	21530
GO:0097575	lateral cell cortex	2.93631	0.0530609	1	1	594	21530
GO:0097681	double-strand break repair via alternative nonhomologous end joining	2.93631	0.0530609	1	1	594	21530
GO:1901860	positive regulation of mitochondrial DNA metabolic process	2.93631	0.0530609	1	1	594	21530
GO:0098640	integrin binding involved in cell-matrix adhesion	2.93631	0.0530609	1	1	594	21530
GO:0098749	cerebellar neuron development	2.93631	0.0530609	1	1	594	21530
GO:0000053	argininosuccinate metabolic process	2.93631	0.0530609	1	1	594	21530
GO:0098871	postsynaptic actin cytoskeleton	2.93632	0.0530609	2	12	593	21519
GO:0098907	regulation of SA node cell action potential	2.93631	0.0530609	1	1	594	21530
GO:0098911	regulation of ventricular cardiac muscle cell action potential	2.93632	0.0530609	2	12	593	21519
GO:1902867	negative regulation of retina development in camera-type eye	2.93631	0.0530609	1	1	594	21530
GO:1902870	negative regulation of amacrine cell differentiation	2.93631	0.0530609	1	1	594	21530
GO:0000150	recombinase activity	2.93631	0.0530609	1	1	594	21530
GO:1903095	ribonuclease III complex	2.93631	0.0530609	1	1	594	21530
GO:0000390	spliceosomal complex disassembly	2.93631	0.0530609	1	1	594	21530
GO:1903436	regulation of mitotic cytokinetic process	2.93631	0.0530609	1	1	594	21530
GO:1903438	positive regulation of mitotic cytokinetic process	2.93631	0.0530609	1	1	594	21530
GO:1903490	positive regulation of mitotic cytokinesis	2.93631	0.0530609	1	1	594	21530
GO:0000701	purine-specific mismatch base pair DNA N-glycosylase activity	2.93631	0.0530609	1	1	594	21530
GO:0099609	microtubule lateral binding	2.93631	0.0530609	1	1	594	21530
GO:0000732	strand displacement	2.93631	0.0530609	1	1	594	21530
GO:0000825	inositol tetrakisphosphate 6-kinase activity	2.93631	0.0530609	1	1	594	21530
GO:1903760	regulation of voltage-gated potassium channel activity involved in ventricular cardiac muscle cell action potential repolarization	2.93631	0.0530609	1	1	594	21530
GO:1904008	response to monosodium glutamate	2.93631	0.0530609	1	1	594	21530
GO:1904009	cellular response to monosodium glutamate	2.93631	0.0530609	1	1	594	21530
GO:1904027	negative regulation of collagen fibril organization	2.93631	0.0530609	1	1	594	21530
GO:1904048	regulation of spontaneous neurotransmitter secretion	2.93631	0.0530609	1	1	594	21530
GO:1903997	positive regulation of non-membrane spanning protein tyrosine kinase activity	2.93631	0.0530609	1	1	594	21530
GO:1904115	axon cytoplasm	2.93632	0.0530609	2	12	593	21519
GO:0051208	sequestering of calcium ion	2.93631	0.0530609	1	1	594	21530
GO:1904172	positive regulation of bleb assembly	2.93631	0.0530609	1	1	594	21530
GO:0051451	myoblast migration	2.93632	0.0530609	2	12	593	21519
GO:1904432	regulation of ferrous iron binding	2.93631	0.0530609	1	1	594	21530
GO:1904434	positive regulation of ferrous iron binding	2.93631	0.0530609	1	1	594	21530
GO:1904435	regulation of transferrin receptor binding	2.93631	0.0530609	1	1	594	21530
GO:1904437	positive regulation of transferrin receptor binding	2.93631	0.0530609	1	1	594	21530
GO:1904498	protein localization to mitotic actomyosin contractile ring	2.93631	0.0530609	1	1	594	21530
GO:0001639	PLC activating G protein-coupled glutamate receptor activity	2.93631	0.0530609	1	1	594	21530
GO:1904534	negative regulation of telomeric loop disassembly	2.93631	0.0530609	1	1	594	21530
GO:0001808	negative regulation of type IV hypersensitivity	2.93631	0.0530609	1	1	594	21530
GO:0051765	inositol tetrakisphosphate kinase activity	2.93631	0.0530609	1	1	594	21530
GO:0001850	complement component C3a binding	2.93631	0.0530609	1	1	594	21530
GO:1904772	response to tetrachloromethane	2.93631	0.0530609	1	1	594	21530
GO:0002038	positive regulation of L-glutamate import across plasma membrane	2.93631	0.0530609	1	1	594	21530
GO:1904815	negative regulation of protein localization to chromosome, telomeric region	2.93631	0.0530609	1	1	594	21530
GO:0051933	amino acid neurotransmitter reuptake	2.93631	0.0530609	1	1	594	21530
GO:0051935	glutamate reuptake	2.93631	0.0530609	1	1	594	21530
GO:1904891	positive regulation of excitatory synapse assembly	2.93631	0.0530609	1	1	594	21530
GO:0002418	immune response to tumor cell	2.93631	0.0530609	1	1	594	21530
GO:0002432	granuloma formation	2.93631	0.0530609	1	1	594	21530
GO:0002461	tolerance induction dependent upon immune response	2.93631	0.0530609	1	1	594	21530
GO:1905371	ceramide phosphoethanolamine metabolic process	2.93631	0.0530609	1	1	594	21530
GO:1905373	ceramide phosphoethanolamine biosynthetic process	2.93631	0.0530609	1	1	594	21530
GO:1905777	regulation of exonuclease activity	2.93631	0.0530609	1	1	594	21530
GO:1905778	negative regulation of exonuclease activity	2.93631	0.0530609	1	1	594	21530
GO:0003050	regulation of systemic arterial blood pressure by atrial natriuretic peptide	2.93631	0.0530609	1	1	594	21530
GO:1905838	regulation of telomeric D-loop disassembly	2.93631	0.0530609	1	1	594	21530
GO:1905839	negative regulation of telomeric D-loop disassembly	2.93631	0.0530609	1	1	594	21530
GO:1905916	negative regulation of cell differentiation involved in phenotypic switching	2.93631	0.0530609	1	1	594	21530
GO:1905931	negative regulation of vascular smooth muscle cell differentiation involved in phenotypic switching	2.93631	0.0530609	1	1	594	21530
GO:0003169	coronary vein morphogenesis	2.93631	0.0530609	1	1	594	21530
GO:0003290	atrial septum secundum morphogenesis	2.93631	0.0530609	1	1	594	21530
GO:0003875	ADP-ribosylarginine hydrolase activity	2.93631	0.0530609	1	1	594	21530
GO:0004105	choline-phosphate cytidylyltransferase activity	2.93631	0.0530609	1	1	594	21530
GO:0004329	formate-tetrahydrofolate ligase activity	2.93631	0.0530609	1	1	594	21530
GO:0004357	glutamate-cysteine ligase activity	2.93631	0.0530609	1	1	594	21530
GO:0030237	female sex determination	2.93631	0.0530609	1	1	594	21530
GO:0004756	selenide, water dikinase activity	2.93631	0.0530609	1	1	594	21530
GO:0004797	thymidine kinase activity	2.93631	0.0530609	1	1	594	21530
GO:0030343	vitamin D3 25-hydroxylase activity	2.93631	0.0530609	1	1	594	21530
GO:0004827	proline-tRNA ligase activity	2.93631	0.0530609	1	1	594	21530
GO:0004918	interleukin-8 receptor activity	2.93631	0.0530609	1	1	594	21530
GO:0005185	neurohypophyseal hormone activity	2.93631	0.0530609	1	1	594	21530
GO:0005228	intracellular sodium activated potassium channel activity	2.93631	0.0530609	1	1	594	21530
GO:0005308	creatine transmembrane transporter activity	2.93631	0.0530609	1	1	594	21530
GO:0005542	folic acid binding	2.93632	0.0530609	2	12	593	21519
GO:0005760	gamma DNA polymerase complex	2.93631	0.0530609	1	1	594	21530
GO:0005818	aster	2.93631	0.0530609	1	1	594	21530
GO:0005825	half bridge of spindle pole body	2.93631	0.0530609	1	1	594	21530
GO:0005971	ribonucleoside-diphosphate reductase complex	2.93631	0.0530609	1	1	594	21530
GO:0006433	prolyl-tRNA aminoacylation	2.93631	0.0530609	1	1	594	21530
GO:0032028	myosin head/neck binding	2.93631	0.0530609	1	1	594	21530
GO:0031938	regulation of chromatin silencing at telomere	2.93631	0.0530609	1	1	594	21530
GO:0032298	positive regulation of DNA-dependent DNA replication initiation	2.93631	0.0530609	1	1	594	21530
GO:0032487	regulation of Rap protein signal transduction	2.93631	0.0530609	1	1	594	21530
GO:0006968	cellular defense response	2.93632	0.0530609	2	12	593	21519
GO:0007079	mitotic chromosome movement towards spindle pole	2.93631	0.0530609	1	1	594	21530
GO:0032536	regulation of cell projection size	2.93632	0.0530609	2	12	593	21519
GO:0032556	pyrimidine deoxyribonucleotide binding	2.93631	0.0530609	1	1	594	21530
GO:0007135	meiosis II	2.93631	0.0530609	1	1	594	21530
GO:0007147	female meiosis II	2.93631	0.0530609	1	1	594	21530
GO:0032785	negative regulation of DNA-templated transcription, elongation	2.93632	0.0530609	2	12	593	21519
GO:0033018	sarcoplasmic reticulum lumen	2.93631	0.0530609	1	1	594	21530
GO:0007509	mesoderm migration involved in gastrulation	2.93631	0.0530609	1	1	594	21530
GO:0007538	primary sex determination	2.93631	0.0530609	1	1	594	21530
GO:0007542	primary sex determination, germ-line	2.93631	0.0530609	1	1	594	21530
GO:0033598	mammary gland epithelial cell proliferation	2.93632	0.0530609	2	12	593	21519
GO:0033624	negative regulation of integrin activation	2.93631	0.0530609	1	1	594	21530
GO:0033680	ATP-dependent DNA/RNA helicase activity	2.93631	0.0530609	1	1	594	21530
GO:0034039	8-oxo-7,8-dihydroguanine DNA N-glycosylase activity	2.93631	0.0530609	1	1	594	21530
GO:0034444	regulation of plasma lipoprotein oxidation	2.93631	0.0530609	1	1	594	21530
GO:0034445	negative regulation of plasma lipoprotein oxidation	2.93631	0.0530609	1	1	594	21530
GO:0010041	response to iron(III) ion	2.93631	0.0530609	1	1	594	21530
GO:0034483	heparan sulfate sulfotransferase activity	2.93632	0.0530609	2	12	593	21519
GO:0008967	phosphoglycolate phosphatase activity	2.93631	0.0530609	1	1	594	21530
GO:0009149	pyrimidine nucleoside triphosphate catabolic process	2.93631	0.0530609	1	1	594	21530
GO:0010182	sugar mediated signaling pathway	2.93631	0.0530609	1	1	594	21530
GO:0009213	pyrimidine deoxyribonucleoside triphosphate catabolic process	2.93631	0.0530609	1	1	594	21530
GO:0010225	response to UV-C	2.93632	0.0530609	2	12	593	21519
GO:0010255	glucose mediated signaling pathway	2.93631	0.0530609	1	1	594	21530
GO:0009257	10-formyltetrahydrofolate biosynthetic process	2.93631	0.0530609	1	1	594	21530
GO:0060220	camera-type eye photoreceptor cell fate commitment	2.93631	0.0530609	1	1	594	21530
GO:0009330	DNA topoisomerase complex (ATP-hydrolyzing)	2.93631	0.0530609	1	1	594	21530
GO:0060450	positive regulation of hindgut contraction	2.93631	0.0530609	1	1	594	21530
GO:0060532	bronchus cartilage development	2.93631	0.0530609	1	1	594	21530
GO:0009756	carbohydrate mediated signaling	2.93631	0.0530609	1	1	594	21530
GO:0009757	hexose mediated signaling	2.93631	0.0530609	1	1	594	21530
GO:0010767	regulation of transcription from RNA polymerase II promoter in response to UV-induced DNA damage	2.93631	0.0530609	1	1	594	21530
GO:0010789	meiotic sister chromatid cohesion involved in meiosis I	2.93631	0.0530609	1	1	594	21530
GO:0035370	UBC13-UEV1A complex	2.93631	0.0530609	1	1	594	21530
GO:0060817	inactivation of paternal X chromosome	2.93631	0.0530609	1	1	594	21530
GO:0035402	histone kinase activity (H3-T11 specific)	2.93631	0.0530609	1	1	594	21530
GO:0061076	negative regulation of neural retina development	2.93631	0.0530609	1	1	594	21530
GO:0061145	lung smooth muscle development	2.93631	0.0530609	1	1	594	21530
GO:0035702	monocyte homeostasis	2.93631	0.0530609	1	1	594	21530
GO:0035711	T-helper 1 cell activation	2.93631	0.0530609	1	1	594	21530
GO:0086069	bundle of His cell to Purkinje myocyte communication	2.93631	0.0530609	1	1	594	21530
GO:0036292	DNA rewinding	2.93631	0.0530609	1	1	594	21530
GO:0036303	lymph vessel morphogenesis	2.93631	0.0530609	1	1	594	21530
GO:0036304	umbilical cord morphogenesis	2.93631	0.0530609	1	1	594	21530
GO:0036313	phosphatidylinositol 3-kinase catalytic subunit binding	2.93631	0.0530609	1	1	594	21530
GO:0061749	forked DNA-dependent helicase activity	2.93631	0.0530609	1	1	594	21530
GO:0036333	hepatocyte homeostasis	2.93631	0.0530609	1	1	594	21530
GO:0036337	Fas signaling pathway	2.93631	0.0530609	1	1	594	21530
GO:1990179	protein localization to actomyosin contractile ring	2.93631	0.0530609	1	1	594	21530
GO:0036413	histone H3-R26 citrullination	2.93631	0.0530609	1	1	594	21530
GO:0061860	DNA clamp unloader activity	2.93631	0.0530609	1	1	594	21530
GO:0061983	meiosis II cell cycle process	2.93631	0.0530609	1	1	594	21530
GO:1990705	cholangiocyte proliferation	2.93631	0.0530609	1	1	594	21530
GO:0038190	VEGF-activated neuropilin signaling pathway	2.93631	0.0530609	1	1	594	21530
GO:0090024	negative regulation of neutrophil chemotaxis	2.93631	0.0530609	1	1	594	21530
GO:0090222	centrosome-templated microtubule nucleation	2.93631	0.0530609	1	1	594	21530
GO:0090233	negative regulation of spindle checkpoint	2.93631	0.0530609	1	1	594	21530
GO:0090264	regulation of immune complex clearance by monocytes and macrophages	2.93631	0.0530609	1	1	594	21530
GO:0090265	positive regulation of immune complex clearance by monocytes and macrophages	2.93631	0.0530609	1	1	594	21530
GO:0014850	response to muscle activity	2.93632	0.0530609	2	12	593	21519
GO:0090618	DNA clamp unloading	2.93631	0.0530609	1	1	594	21530
GO:0045765	regulation of angiogenesis	2.93299	0.0532376	13	279	582	21252
GO:0022603	regulation of anatomical structure morphogenesis	2.92443	0.0536952	37	1007	558	20524
GO:0016331	morphogenesis of embryonic epithelium	2.92	0.0539335	3	29	592	21502
GO:0002475	antigen processing and presentation via MHC class Ib	2.92	0.0539335	3	29	592	21502
GO:0002483	antigen processing and presentation of endogenous peptide antigen	2.92	0.0539335	3	29	592	21502
GO:0086001	cardiac muscle cell action potential	2.92	0.0539335	3	29	592	21502
GO:0019932	second-messenger-mediated signaling	2.91118	0.0544116	13	280	582	21251
GO:0010468	regulation of gene expression	2.9053	0.0547326	111	3465	484	18066
GO:0031461	cullin-RING ubiquitin ligase complex	2.89926	0.0550639	8	145	587	21386
GO:0055001	muscle cell development	2.89905	0.0550756	6	95	589	21436
GO:0048589	developmental growth	2.8886	0.0556542	15	338	580	21193
GO:0046822	regulation of nucleocytoplasmic transport	2.88472	0.0558705	7	120	588	21411
GO:0060420	regulation of heart growth	2.87551	0.0563874	5	72	590	21459
GO:0019887	protein kinase regulator activity	2.86849	0.0567844	8	146	587	21385
GO:0098858	actin-based cell projection	2.86849	0.0567844	8	146	587	21385
GO:0042307	positive regulation of protein import into nucleus	2.86426	0.0570253	4	50	591	21481
GO:0010656	negative regulation of muscle cell apoptotic process	2.86426	0.0570253	4	50	591	21481
GO:0003674	molecular_function	2.8637	0.0570574	574	20454	21	1077
GO:0098589	membrane region	2.8497	0.0578615	15	340	580	21191
GO:0042398	cellular modified amino acid biosynthetic process	2.84412	0.0581852	3	30	592	21501
GO:0000578	embryonic axis specification	2.84412	0.0581852	3	30	592	21501
GO:0009262	deoxyribonucleotide metabolic process	2.84412	0.0581852	3	30	592	21501
GO:0090322	regulation of superoxide metabolic process	2.84412	0.0581852	3	30	592	21501
GO:0032271	regulation of protein polymerization	2.84227	0.0582932	10	200	585	21331
GO:0097193	intrinsic apoptotic signaling pathway	2.83807	0.0585387	8	147	587	21384
GO:0034599	cellular response to oxidative stress	2.83807	0.0585387	8	147	587	21384
GO:0031398	positive regulation of protein ubiquitination	2.82206	0.0594831	6	97	589	21434
GO:0031267	small GTPase binding	2.81788	0.0597322	17	400	578	21131
GO:0015813	L-glutamate transmembrane transport	2.81075	0.0601601	2	13	593	21518
GO:0016446	somatic hypermutation of immunoglobulin genes	2.81075	0.0601601	2	13	593	21518
GO:0043129	surfactant homeostasis	2.81075	0.0601601	2	13	593	21518
GO:0070828	heterochromatin organization	2.81075	0.0601601	2	13	593	21518
GO:0045989	positive regulation of striated muscle contraction	2.81075	0.0601601	2	13	593	21518
GO:2001032	regulation of double-strand break repair via nonhomologous end joining	2.81075	0.0601601	2	13	593	21518
GO:0000109	nucleotide-excision repair complex	2.81075	0.0601601	2	13	593	21518
GO:0050930	induction of positive chemotaxis	2.81075	0.0601601	2	13	593	21518
GO:0051371	muscle alpha-actinin binding	2.81075	0.0601601	2	13	593	21518
GO:0051571	positive regulation of histone H3-K4 methylation	2.81075	0.0601601	2	13	593	21518
GO:0002021	response to dietary excess	2.81075	0.0601601	2	13	593	21518
GO:0003184	pulmonary valve morphogenesis	2.81075	0.0601601	2	13	593	21518
GO:0055089	fatty acid homeostasis	2.81075	0.0601601	2	13	593	21518
GO:0031106	septin ring organization	2.81075	0.0601601	2	13	593	21518
GO:0006525	arginine metabolic process	2.81075	0.0601601	2	13	593	21518
GO:0032185	septin cytoskeleton organization	2.81075	0.0601601	2	13	593	21518
GO:0032528	microvillus organization	2.81075	0.0601601	2	13	593	21518
GO:0007379	segment specification	2.81075	0.0601601	2	13	593	21518
GO:0010523	negative regulation of calcium ion transport into cytosol	2.81075	0.0601601	2	13	593	21518
GO:0060977	coronary vasculature morphogenesis	2.81075	0.0601601	2	13	593	21518
GO:0015269	calcium-activated potassium channel activity	2.81075	0.0601601	2	13	593	21518
GO:0003151	outflow tract morphogenesis	2.80928	0.0602482	4	51	591	21480
GO:0035051	cardiocyte differentiation	2.80928	0.0602482	4	51	591	21480
GO:0001558	regulation of cell growth	2.80032	0.0607905	17	401	578	21130
GO:0019207	kinase regulator activity	2.79143	0.0613337	9	175	586	21356
GO:0003714	transcription corepressor activity	2.79143	0.0613337	9	175	586	21356
GO:0048762	mesenchymal cell differentiation	2.78643	0.0616411	5	74	590	21457
GO:0006813	potassium ion transport	2.77822	0.0621491	8	149	587	21382
GO:0007163	establishment or maintenance of cell polarity	2.77822	0.0621491	8	149	587	21382
GO:0015079	potassium ion transmembrane transporter activity	2.77822	0.0621491	8	149	587	21382
GO:0019883	antigen processing and presentation of endogenous antigen	2.77115	0.0625899	3	31	592	21500
GO:0046596	regulation of viral entry into host cell	2.77115	0.0625899	3	31	592	21500
GO:1905521	regulation of macrophage migration	2.77115	0.0625899	3	31	592	21500
GO:0071559	response to transforming growth factor beta	2.75568	0.0635658	4	52	591	21479
GO:0006855	drug transmembrane transport	2.75568	0.0635658	4	52	591	21479
GO:0048661	positive regulation of smooth muscle cell proliferation	2.74739	0.0640949	6	99	589	21432
GO:0097237	cellular response to toxic substance	2.74313	0.0643683	5	75	590	21456
GO:0010631	epithelial cell migration	2.74313	0.0643683	5	75	590	21456
GO:0031400	negative regulation of protein modification process	2.72944	0.065256	21	525	574	21006
GO:0043547	positive regulation of GTPase activity	2.71696	0.0660752	10	205	585	21326
GO:0010769	regulation of cell morphogenesis involved in differentiation	2.71656	0.0661017	14	318	581	21213
GO:0043467	regulation of generation of precursor metabolites and energy	2.71089	0.0664774	6	100	589	21431
GO:1901016	regulation of potassium ion transmembrane transporter activity	2.7034	0.0669773	4	53	591	21478
GO:0019228	neuronal action potential	2.70091	0.0671445	3	32	592	21499
GO:0050873	brown fat cell differentiation	2.70091	0.0671445	3	32	592	21499
GO:0005154	epidermal growth factor receptor binding	2.70091	0.0671445	3	32	592	21499
GO:0035567	non-canonical Wnt signaling pathway	2.70091	0.0671445	3	32	592	21499
GO:0015030	Cajal body	2.70091	0.0671445	3	32	592	21499
GO:0001889	liver development	2.70064	0.0671623	5	76	590	21455
GO:0010923	negative regulation of phosphatase activity	2.70064	0.0671623	5	76	590	21455
GO:0042608	T cell receptor binding	2.6947	0.0675624	2	14	593	21517
GO:1900452	regulation of long-term synaptic depression	2.6947	0.0675624	2	14	593	21517
GO:0048739	cardiac muscle fiber development	2.6947	0.0675624	2	14	593	21517
GO:1903779	regulation of cardiac conduction	2.6947	0.0675624	2	14	593	21517
GO:0002566	somatic diversification of immune receptors via somatic mutation	2.6947	0.0675624	2	14	593	21517
GO:0080182	histone H3-K4 trimethylation	2.6947	0.0675624	2	14	593	21517
GO:0032230	positive regulation of synaptic transmission, GABAergic	2.6947	0.0675624	2	14	593	21517
GO:0085029	extracellular matrix assembly	2.6947	0.0675624	2	14	593	21517
GO:0010566	regulation of ketone biosynthetic process	2.6947	0.0675624	2	14	593	21517
GO:0035098	ESC/E(Z) complex	2.6947	0.0675624	2	14	593	21517
GO:0060644	mammary gland epithelial cell differentiation	2.6947	0.0675624	2	14	593	21517
GO:0061053	somite development	2.6947	0.0675624	2	14	593	21517
GO:0086005	ventricular cardiac muscle cell action potential	2.6947	0.0675624	2	14	593	21517
GO:0061952	midbody abscission	2.6947	0.0675624	2	14	593	21517
GO:0071363	cellular response to growth factor stimulus	2.69256	0.0677076	10	206	585	21325
GO:1902494	catalytic complex	2.68089	0.0685023	44	1255	551	20276
GO:0002009	morphogenesis of an epithelium	2.67803	0.0686986	14	320	581	21211
GO:0045185	maintenance of protein location	2.67494	0.068911	6	101	589	21430
GO:1903320	regulation of protein modification by small protein conjugation or removal	2.66837	0.0693654	10	207	585	21324
GO:0048468	cell development	2.66111	0.0698704	28	746	567	20785
GO:0016328	lateral plasma membrane	2.6524	0.0704819	4	54	591	21477
GO:0071156	regulation of cell cycle arrest	2.6524	0.0704819	4	54	591	21477
GO:0007569	cell aging	2.6524	0.0704819	4	54	591	21477
GO:0090183	regulation of kidney development	2.6524	0.0704819	4	54	591	21477
GO:0042176	regulation of protein catabolic process	2.64405	0.0710725	15	351	580	21180
GO:0016525	negative regulation of angiogenesis	2.63952	0.0713956	6	102	589	21429
GO:0044853	plasma membrane raft	2.63952	0.0713956	6	102	589	21429
GO:0045785	positive regulation of cell adhesion	2.63474	0.0717377	16	381	579	21150
GO:0016444	somatic cell DNA recombination	2.63323	0.0718457	3	33	592	21498
GO:1902229	regulation of intrinsic apoptotic signaling pathway in response to DNA damage	2.63323	0.0718457	3	33	592	21498
GO:0051721	protein phosphatase 2A binding	2.63323	0.0718457	3	33	592	21498
GO:0001838	embryonic epithelial tube formation	2.63323	0.0718457	3	33	592	21498
GO:0002562	somatic diversification of immune receptors via germline recombination within a single locus	2.63323	0.0718457	3	33	592	21498
GO:0042803	protein homodimerization activity	2.60459	0.0739334	32	877	563	20654
GO:0050767	regulation of neurogenesis	2.60459	0.0739334	32	877	563	20654
GO:1904591	positive regulation of protein import	2.60263	0.0740787	4	55	591	21476
GO:0001906	cell killing	2.60263	0.0740787	4	55	591	21476
GO:0034704	calcium channel complex	2.60263	0.0740787	4	55	591	21476
GO:0060348	bone development	2.60263	0.0740787	4	55	591	21476
GO:0016208	AMP binding	2.58699	0.0752464	2	15	593	21516
GO:0048875	chemical homeostasis within a tissue	2.58699	0.0752464	2	15	593	21516
GO:1904355	positive regulation of telomere capping	2.58699	0.0752464	2	15	593	21516
GO:0002474	antigen processing and presentation of peptide antigen via MHC class I	2.58699	0.0752464	2	15	593	21516
GO:0003180	aortic valve morphogenesis	2.58699	0.0752464	2	15	593	21516
GO:0003299	muscle hypertrophy in response to stress	2.58699	0.0752464	2	15	593	21516
GO:0032305	positive regulation of icosanoid secretion	2.58699	0.0752464	2	15	593	21516
GO:0008409	5'-3' exonuclease activity	2.58699	0.0752464	2	15	593	21516
GO:0060413	atrial septum morphogenesis	2.58699	0.0752464	2	15	593	21516
GO:0090036	regulation of protein kinase C signaling	2.58699	0.0752464	2	15	593	21516
GO:0014887	cardiac muscle adaptation	2.58699	0.0752464	2	15	593	21516
GO:0014898	cardiac muscle hypertrophy in response to stress	2.58699	0.0752464	2	15	593	21516
GO:0005261	cation channel activity	2.58195	0.0756267	13	296	582	21235
GO:0023014	signal transduction by protein phosphorylation	2.57884	0.075862	8	156	587	21375
GO:0042542	response to hydrogen peroxide	2.57779	0.0759419	5	79	590	21452
GO:0001508	action potential	2.57779	0.0759419	5	79	590	21452
GO:0005901	caveola	2.57779	0.0759419	5	79	590	21452
GO:0034103	regulation of tissue remodeling	2.57779	0.0759419	5	79	590	21452
GO:0032880	regulation of protein localization	2.56897	0.0766144	34	944	561	20587
GO:1902692	regulation of neuroblast proliferation	2.56798	0.07669	3	34	592	21497
GO:0001909	leukocyte mediated cytotoxicity	2.56798	0.07669	3	34	592	21497
GO:0140104	molecular carrier activity	2.56798	0.07669	3	34	592	21497
GO:0008150	biological_process	2.55642	0.0775822	574	20486	21	1045
GO:0032970	regulation of actin filament-based process	2.55504	0.0776894	15	356	580	21175
GO:0001837	epithelial to mesenchymal transition	2.55404	0.0777667	4	56	591	21475
GO:0060402	calcium ion transport into cytosol	2.55404	0.0777667	4	56	591	21475
GO:2001242	regulation of intrinsic apoptotic signaling pathway	2.55158	0.0779583	8	157	587	21374
GO:0042015	interleukin-20 binding	2.5443	0.0785278	1	2	594	21529
GO:0016509	long-chain-3-hydroxyacyl-CoA dehydrogenase activity	2.5443	0.0785278	1	2	594	21529
GO:0016728	oxidoreductase activity, acting on CH or CH2 groups, disulfide as acceptor	2.5443	0.0785278	1	2	594	21529
GO:0017095	heparan sulfate 6-O-sulfotransferase activity	2.5443	0.0785278	1	2	594	21529
GO:0042706	eye photoreceptor cell fate commitment	2.5443	0.0785278	1	2	594	21529
GO:0043134	regulation of hindgut contraction	2.5443	0.0785278	1	2	594	21529
GO:0043988	histone H3-S28 phosphorylation	2.5443	0.0785278	1	2	594	21529
GO:0044393	microspike	2.5443	0.0785278	1	2	594	21529
GO:0018992	germ-line sex determination	2.5443	0.0785278	1	2	594	21529
GO:0044614	nuclear pore cytoplasmic filaments	2.5443	0.0785278	1	2	594	21529
GO:0044691	tooth eruption	2.5443	0.0785278	1	2	594	21529
GO:0044729	hemi-methylated DNA-binding	2.5443	0.0785278	1	2	594	21529
GO:0070390	transcription export complex 2	2.5443	0.0785278	1	2	594	21529
GO:0070494	regulation of thrombin-activated receptor signaling pathway	2.5443	0.0785278	1	2	594	21529
GO:0070495	negative regulation of thrombin-activated receptor signaling pathway	2.5443	0.0785278	1	2	594	21529
GO:0045200	establishment of neuroblast polarity	2.5443	0.0785278	1	2	594	21529
GO:0045196	establishment or maintenance of neuroblast polarity	2.5443	0.0785278	1	2	594	21529
GO:0045226	extracellular polysaccharide biosynthetic process	2.5443	0.0785278	1	2	594	21529
GO:0019862	IgA binding	2.5443	0.0785278	1	2	594	21529
GO:0071008	U2-type post-mRNA release spliceosomal complex	2.5443	0.0785278	1	2	594	21529
GO:0019959	interleukin-8 binding	2.5443	0.0785278	1	2	594	21529
GO:0071421	manganese ion transmembrane transport	2.5443	0.0785278	1	2	594	21529
GO:0106001	intestinal hexose absorption	2.5443	0.0785278	1	2	594	21529
GO:0021536	diencephalon development	2.5443	0.0785278	1	2	594	21529
GO:0046104	thymidine metabolic process	2.5443	0.0785278	1	2	594	21529
GO:2000019	negative regulation of male gonad development	2.5443	0.0785278	1	2	594	21529
GO:1900041	negative regulation of interleukin-2 secretion	2.5443	0.0785278	1	2	594	21529
GO:2000120	positive regulation of sodium-dependent phosphate transport	2.5443	0.0785278	1	2	594	21529
GO:0071672	negative regulation of smooth muscle cell chemotaxis	2.5443	0.0785278	1	2	594	21529
GO:2000182	regulation of progesterone biosynthetic process	2.5443	0.0785278	1	2	594	21529
GO:0046379	extracellular polysaccharide metabolic process	2.5443	0.0785278	1	2	594	21529
GO:1900390	regulation of iron ion import	2.5443	0.0785278	1	2	594	21529
GO:0021965	spinal cord ventral commissure morphogenesis	2.5443	0.0785278	1	2	594	21529
GO:0071930	negative regulation of transcription involved in G1/S transition of mitotic cell cycle	2.5443	0.0785278	1	2	594	21529
GO:0071962	mitotic sister chromatid cohesion, centromeric	2.5443	0.0785278	1	2	594	21529
GO:0046552	photoreceptor cell fate commitment	2.5443	0.0785278	1	2	594	21529
GO:0072197	ureter morphogenesis	2.5443	0.0785278	1	2	594	21529
GO:2000611	positive regulation of thyroid hormone generation	2.5443	0.0785278	1	2	594	21529
GO:1900623	regulation of monocyte aggregation	2.5443	0.0785278	1	2	594	21529
GO:1900625	positive regulation of monocyte aggregation	2.5443	0.0785278	1	2	594	21529
GO:2000729	positive regulation of mesenchymal cell proliferation involved in ureter development	2.5443	0.0785278	1	2	594	21529
GO:0022410	circadian sleep/wake cycle process	2.5443	0.0785278	1	2	594	21529
GO:0072429	response to intra-S DNA damage checkpoint signaling	2.5443	0.0785278	1	2	594	21529
GO:2000820	negative regulation of transcription from RNA polymerase II promoter involved in smooth muscle cell differentiation	2.5443	0.0785278	1	2	594	21529
GO:2001033	negative regulation of double-strand break repair via nonhomologous end joining	2.5443	0.0785278	1	2	594	21529
GO:1901329	regulation of odontoblast differentiation	2.5443	0.0785278	1	2	594	21529
GO:0047493	ceramide cholinephosphotransferase activity	2.5443	0.0785278	1	2	594	21529
GO:0097454	Schwann cell microvillus	2.5443	0.0785278	1	2	594	21529
GO:0097598	sperm cytoplasmic droplet	2.5443	0.0785278	1	2	594	21529
GO:0048101	calcium- and calmodulin-regulated 3',5'-cyclic-GMP phosphodiesterase activity	2.5443	0.0785278	1	2	594	21529
GO:1902103	negative regulation of metaphase/anaphase transition of meiotic cell cycle	2.5443	0.0785278	1	2	594	21529
GO:1902299	pre-replicative complex assembly involved in cell cycle DNA replication	2.5443	0.0785278	1	2	594	21529
GO:0048408	epidermal growth factor binding	2.5443	0.0785278	1	2	594	21529
GO:1902336	positive regulation of retinal ganglion cell axon guidance	2.5443	0.0785278	1	2	594	21529
GO:0098592	cytoplasmic side of apical plasma membrane	2.5443	0.0785278	1	2	594	21529
GO:1902623	negative regulation of neutrophil migration	2.5443	0.0785278	1	2	594	21529
GO:1902811	positive regulation of skeletal muscle fiber differentiation	2.5443	0.0785278	1	2	594	21529
GO:0000111	nucleotide-excision repair factor 2 complex	2.5443	0.0785278	1	2	594	21529
GO:1902896	terminal web assembly	2.5443	0.0785278	1	2	594	21529
GO:1903087	mitotic spindle pole body duplication	2.5443	0.0785278	1	2	594	21529
GO:0050196	[phosphorylase] phosphatase activity	2.5443	0.0785278	1	2	594	21529
GO:1903119	protein localization to actin cytoskeleton	2.5443	0.0785278	1	2	594	21529
GO:1903463	regulation of mitotic cell cycle DNA replication	2.5443	0.0785278	1	2	594	21529
GO:0050682	AF-2 domain binding	2.5443	0.0785278	1	2	594	21529
GO:0000973	posttranscriptional tethering of RNA polymerase II gene DNA at nuclear periphery	2.5443	0.0785278	1	2	594	21529
GO:1904100	positive regulation of protein O-linked glycosylation	2.5443	0.0785278	1	2	594	21529
GO:1903995	regulation of non-membrane spanning protein tyrosine kinase activity	2.5443	0.0785278	1	2	594	21529
GO:1904098	regulation of protein O-linked glycosylation	2.5443	0.0785278	1	2	594	21529
GO:1904170	regulation of bleb assembly	2.5443	0.0785278	1	2	594	21529
GO:0051466	positive regulation of corticotropin-releasing hormone secretion	2.5443	0.0785278	1	2	594	21529
GO:0051598	meiotic recombination checkpoint	2.5443	0.0785278	1	2	594	21529
GO:1904533	regulation of telomeric loop disassembly	2.5443	0.0785278	1	2	594	21529
GO:0051664	nuclear pore localization	2.5443	0.0785278	1	2	594	21529
GO:0001807	regulation of type IV hypersensitivity	2.5443	0.0785278	1	2	594	21529
GO:0001827	inner cell mass cell fate commitment	2.5443	0.0785278	1	2	594	21529
GO:0001834	trophectodermal cell proliferation	2.5443	0.0785278	1	2	594	21529
GO:0051870	methotrexate binding	2.5443	0.0785278	1	2	594	21529
GO:0001951	intestinal D-glucose absorption	2.5443	0.0785278	1	2	594	21529
GO:0001996	positive regulation of heart rate by epinephrine-norepinephrine	2.5443	0.0785278	1	2	594	21529
GO:0001997	positive regulation of the force of heart contraction by epinephrine-norepinephrine	2.5443	0.0785278	1	2	594	21529
GO:1905024	regulation of membrane repolarization during ventricular cardiac muscle cell action potential	2.5443	0.0785278	1	2	594	21529
GO:0002158	osteoclast proliferation	2.5443	0.0785278	1	2	594	21529
GO:1904954	canonical Wnt signaling pathway involved in midbrain dopaminergic neuron differentiation	2.5443	0.0785278	1	2	594	21529
GO:1905133	negative regulation of meiotic chromosome separation	2.5443	0.0785278	1	2	594	21529
GO:0002357	defense response to tumor cell	2.5443	0.0785278	1	2	594	21529
GO:1905320	regulation of mesenchymal stem cell migration	2.5443	0.0785278	1	2	594	21529
GO:1905322	positive regulation of mesenchymal stem cell migration	2.5443	0.0785278	1	2	594	21529
GO:0002477	antigen processing and presentation of exogenous peptide antigen via MHC class Ib	2.5443	0.0785278	1	2	594	21529
GO:0002481	antigen processing and presentation of exogenous protein antigen via MHC class Ib, TAP-dependent	2.5443	0.0785278	1	2	594	21529
GO:1905460	negative regulation of vascular associated smooth muscle cell apoptotic process	2.5443	0.0785278	1	2	594	21529
GO:1905463	negative regulation of DNA duplex unwinding	2.5443	0.0785278	1	2	594	21529
GO:0002884	negative regulation of hypersensitivity	2.5443	0.0785278	1	2	594	21529
GO:1905773	8-hydroxy-2'-deoxyguanosine DNA binding	2.5443	0.0785278	1	2	594	21529
GO:0002950	ceramide phosphoethanolamine synthase activity	2.5443	0.0785278	1	2	594	21529
GO:1905915	regulation of cell differentiation involved in phenotypic switching	2.5443	0.0785278	1	2	594	21529
GO:1905930	regulation of vascular smooth muscle cell differentiation involved in phenotypic switching	2.5443	0.0785278	1	2	594	21529
GO:0003220	left ventricular cardiac muscle tissue morphogenesis	2.5443	0.0785278	1	2	594	21529
GO:0003910	DNA ligase (ATP) activity	2.5443	0.0785278	1	2	594	21529
GO:0003909	DNA ligase activity	2.5443	0.0785278	1	2	594	21529
GO:0003973	(S)-2-hydroxy-acid oxidase activity	2.5443	0.0785278	1	2	594	21529
GO:0003987	acetate-CoA ligase activity	2.5443	0.0785278	1	2	594	21529
GO:0004117	calmodulin-dependent cyclic-nucleotide phosphodiesterase activity	2.5443	0.0785278	1	2	594	21529
GO:0004169	dolichyl-phosphate-mannose-protein mannosyltransferase activity	2.5443	0.0785278	1	2	594	21529
GO:0004477	methenyltetrahydrofolate cyclohydrolase activity	2.5443	0.0785278	1	2	594	21529
GO:0004487	methylenetetrahydrofolate dehydrogenase (NAD+) activity	2.5443	0.0785278	1	2	594	21529
GO:0004597	peptide-aspartate beta-dioxygenase activity	2.5443	0.0785278	1	2	594	21529
GO:0004748	ribonucleoside-diphosphate reductase activity, thioredoxin disulfide as acceptor	2.5443	0.0785278	1	2	594	21529
GO:0004937	alpha1-adrenergic receptor activity	2.5443	0.0785278	1	2	594	21529
GO:0030474	spindle pole body duplication	2.5443	0.0785278	1	2	594	21529
GO:0004980	melanocyte-stimulating hormone receptor activity	2.5443	0.0785278	1	2	594	21529
GO:0005219	ryanodine-sensitive calcium-release channel activity	2.5443	0.0785278	1	2	594	21529
GO:0031081	nuclear pore distribution	2.5443	0.0785278	1	2	594	21529
GO:0030997	regulation of centriole-centriole cohesion	2.5443	0.0785278	1	2	594	21529
GO:0005656	nuclear pre-replicative complex	2.5443	0.0785278	1	2	594	21529
GO:0031291	Ran protein signal transduction	2.5443	0.0785278	1	2	594	21529
GO:0031391	Elg1 RFC-like complex	2.5443	0.0785278	1	2	594	21529
GO:0031510	SUMO activating enzyme complex	2.5443	0.0785278	1	2	594	21529
GO:0006267	pre-replicative complex assembly involved in nuclear cell cycle DNA replication	2.5443	0.0785278	1	2	594	21529
GO:0032059	bleb	2.5443	0.0785278	1	2	594	21529
GO:0032346	positive regulation of aldosterone metabolic process	2.5443	0.0785278	1	2	594	21529
GO:0032349	positive regulation of aldosterone biosynthetic process	2.5443	0.0785278	1	2	594	21529
GO:0007284	spermatogonial cell division	2.5443	0.0785278	1	2	594	21529
GO:0033186	CAF-1 complex	2.5443	0.0785278	1	2	594	21529
GO:0033188	sphingomyelin synthase activity	2.5443	0.0785278	1	2	594	21529
GO:0033677	DNA/RNA helicase activity	2.5443	0.0785278	1	2	594	21529
GO:0008311	double-stranded DNA 3'-5' exodeoxyribonuclease activity	2.5443	0.0785278	1	2	594	21529
GO:0008332	low voltage-gated calcium channel activity	2.5443	0.0785278	1	2	594	21529
GO:0008534	oxidized purine nucleobase lesion DNA N-glycosylase activity	2.5443	0.0785278	1	2	594	21529
GO:0034263	positive regulation of autophagy in response to ER overload	2.5443	0.0785278	1	2	594	21529
GO:0034365	discoidal high-density lipoprotein particle	2.5443	0.0785278	1	2	594	21529
GO:0034421	post-translational protein acetylation	2.5443	0.0785278	1	2	594	21529
GO:0034473	U1 snRNA 3'-end processing	2.5443	0.0785278	1	2	594	21529
GO:0034476	U5 snRNA 3'-end processing	2.5443	0.0785278	1	2	594	21529
GO:0034508	centromere complex assembly	2.5443	0.0785278	1	2	594	21529
GO:0060061	Spemann organizer formation	2.5443	0.0785278	1	2	594	21529
GO:0060066	oviduct development	2.5443	0.0785278	1	2	594	21529
GO:0060126	somatotropin secreting cell differentiation	2.5443	0.0785278	1	2	594	21529
GO:0060221	retinal rod cell differentiation	2.5443	0.0785278	1	2	594	21529
GO:0034769	basement membrane disassembly	2.5443	0.0785278	1	2	594	21529
GO:0060319	primitive erythrocyte differentiation	2.5443	0.0785278	1	2	594	21529
GO:0060350	endochondral bone morphogenesis	2.5443	0.0785278	1	2	594	21529
GO:0010424	DNA methylation on cytosine within a CG sequence	2.5443	0.0785278	1	2	594	21529
GO:0035101	FACT complex	2.5443	0.0785278	1	2	594	21529
GO:0010593	negative regulation of lamellipodium assembly	2.5443	0.0785278	1	2	594	21529
GO:0060729	intestinal epithelial structure maintenance	2.5443	0.0785278	1	2	594	21529
GO:0060748	tertiary branching involved in mammary gland duct morphogenesis	2.5443	0.0785278	1	2	594	21529
GO:0061026	cardiac muscle tissue regeneration	2.5443	0.0785278	1	2	594	21529
GO:0060931	sinoatrial node cell development	2.5443	0.0785278	1	2	594	21529
GO:0035622	intrahepatic bile duct development	2.5443	0.0785278	1	2	594	21529
GO:0061430	bone trabecula morphogenesis	2.5443	0.0785278	1	2	594	21529
GO:0086019	cell-cell signaling involved in cardiac conduction	2.5443	0.0785278	1	2	594	21529
GO:0035983	response to trichostatin A	2.5443	0.0785278	1	2	594	21529
GO:0035984	cellular response to trichostatin A	2.5443	0.0785278	1	2	594	21529
GO:0036123	histone H3-K9 dimethylation	2.5443	0.0785278	1	2	594	21529
GO:0061731	ribonucleoside-diphosphate reductase activity	2.5443	0.0785278	1	2	594	21529
GO:0036387	pre-replicative complex	2.5443	0.0785278	1	2	594	21529
GO:0036388	pre-replicative complex assembly	2.5443	0.0785278	1	2	594	21529
GO:0036488	CHOP-C/EBP complex	2.5443	0.0785278	1	2	594	21529
GO:1990498	mitotic spindle microtubule	2.5443	0.0785278	1	2	594	21529
GO:1990761	growth cone lamellipodium	2.5443	0.0785278	1	2	594	21529
GO:1990879	CST complex	2.5443	0.0785278	1	2	594	21529
GO:1990918	double-strand break repair involved in meiotic recombination	2.5443	0.0785278	1	2	594	21529
GO:0038086	VEGF-activated platelet-derived growth factor receptor signaling pathway	2.5443	0.0785278	1	2	594	21529
GO:0038091	positive regulation of cell proliferation by VEGF-activated platelet derived growth factor receptor signaling pathway	2.5443	0.0785278	1	2	594	21529
GO:0038189	neuropilin signaling pathway	2.5443	0.0785278	1	2	594	21529
GO:0014809	regulation of skeletal muscle contraction by regulation of release of sequestered calcium ion	2.5443	0.0785278	1	2	594	21529
GO:0090309	positive regulation of methylation-dependent chromatin silencing	2.5443	0.0785278	1	2	594	21529
GO:0099086	synaptonemal structure	2.53831	0.079	5	80	590	21451
GO:0000795	synaptonemal complex	2.53831	0.079	5	80	590	21451
GO:0002690	positive regulation of leukocyte chemotaxis	2.53831	0.079	5	80	590	21451
GO:1905330	regulation of morphogenesis of an epithelium	2.53635	0.0791544	6	105	589	21426
[truncated: 4,411 more rows]
